# Supplementary material for: A GJA9 frameshift variant is associated with polyneuropathy in Leonberger dogs
Source: BMC Genomics. 2017 Aug 25;18:662. doi: 10.1186/s12864-017-4081-z (PMC5574090; doi:10.1186/s12864-017-4081-z)
Supplement: Supplementary file 1 — Phenotype records and GJA9 genotypes of 922 Leonberger dogs with detailed phenotype records. (XLSX 469 kb) [file 12864_2017_4081_MOESM1_ESM.xlsx]

## Sheet: Phenotype of 922 dogs
Cohort	LabID	Sex	Affection status (1: control; 2: case)	Age of onset of PN signs	Laryngeal abnormality	Laryngoscopy	Gait abnormality	Nerve biopsy	Nerve conduction velocity testing (for cases only)	Years of age at the time of genotyping (for controls only)	LPN1 (ARHGEF10) genotype	LPN2 (GJA9) genotype
GWAS cohort	LE0122	f	1		no	no	no	NORMAL		13.5	NN	NN
GWAS cohort	LE0579/LB0119	f	2	8	no	not available	yes	not available	not available		NN	DN
GWAS cohort	LE0609/LB0007	f	2	9	no	not available	yes	POSITIVE	not available		NN	NN
GWAS cohort	LE1314/LB0228	m	2	5	yes	yes	yes	not available	not available		NN	NN
GWAS cohort	LE1316/LB0325	f	2	unknown	unknown	not available	unknown	POSITIVE	not available		NN	DN
GWAS cohort	LE1318/LB0341	m	2	8.5	yes	yes	yes	not available	not available		NN	NN
GWAS cohort	LE1319/LB0418	f	2	7	yes	not available	yes	POSITIVE	not available		NN	NN
GWAS cohort	LE1320/LB0482	m	2	6	yes	not available	yes	POSITIVE	not available		NN	NN
GWAS cohort	LE1321/LB0572	m	2	5	yes	not available	yes	not available	not available		NN	NN
GWAS cohort	LE1322/LB0597	m	2	5	no	not available	yes	not available	not available		NN	NN
GWAS cohort	CFA007098	f	1		no	no	no	not available		11	NN	NN
GWAS cohort	LB0243	m	1		no	no	no	not available		9.1	NN	NN
GWAS cohort	LB0344	f	1		no	no	no	not available		8.3	DN	NN
GWAS cohort	LB0583	f	1		no	no	no	not available		8.3	DN	NN
GWAS cohort	LB1652	m	1		no	no	no	not available		8.3	NN	NN
GWAS cohort	LB2097	f	1		no	no	no	not available		8.2	NN	NN
GWAS cohort	LB3242	f	1		no	no	no	not available		9.2	NN	NN
GWAS cohort	LE0017	f	1		no	no	no	NORMAL		8.8	NN	NN
GWAS cohort	LE0020	m	1		no	no	no	not available		10.5	DN	NN
GWAS cohort	LE0026	m	1		no	no	no	not available		9.8	DN	NN
GWAS cohort	LE0028	f	1		no	no	no	not available		13.8	DN	NN
GWAS cohort	LE0031	f	1		no	no	no	not available		9.3	NN	NN
GWAS cohort	LE0046	f	1		no	no	no	NORMAL		12	NN	NN
GWAS cohort	LE0048	f	1		no	no	no	not available		13	NN	NN
GWAS cohort	LE0057	m	1		no	no	no	not available		9.3	DN	DN
GWAS cohort	LE0058	m	1		no	no	no	not available		11.4	NN	NN
GWAS cohort	LE0060	f	1		no	no	no	not available		10.9	NN	NN
GWAS cohort	LE0063	m	1		no	no	no	not available		10.8	NN	NN
GWAS cohort	LE0064	m	1		no	no	no	not available		8.5	NN	NN
GWAS cohort	LE0077	f	1		no	no	no	not available		10.2	NN	NN
GWAS cohort	LE0087	m	1		no	no	no	not available		9.3	DN	NN
GWAS cohort	LE0094	m	1		no	no	no	not available		8.1	NN	DN
GWAS cohort	LE0095	m	1		no	no	no	not available		12.3	DN	NN
GWAS cohort	LE0098	f	1		no	no	no	not available		8.9	NN	NN
GWAS cohort	LE0100	m	1		no	no	no	not available		9.3	NN	DN
GWAS cohort	LE0101	m	1		no	no	no	NORMAL		9.8	NN	NN
GWAS cohort	LE0104	f	1		no	no	no	not available		9	NN	NN
GWAS cohort	LE0108	f	1		no	no	no	not available		11.8	NN	NN
GWAS cohort	LE0111	f	1		no	no	no	not available		10.4	NN	NN
GWAS cohort	LE0112	m	1		no	no	no	not available		9.3	NN	NN
GWAS cohort	LE0123	f	1		no	no	no	NORMAL		9.2	NN	NN
GWAS cohort	LE0124	m	1		no	no	no	NORMAL		10.2	NN	NN
GWAS cohort	LE0140	m	1		no	no	no	not available		8.9	NN	NN
GWAS cohort	LE0152	m	1		no	no	no	NORMAL		9.7	NN	NN
GWAS cohort	LE0154	f	1		no	no	no	not available		8.2	DN	NN
GWAS cohort	LE0157	f	1		no	no	no	NORMAL		8.7	NN	NN
GWAS cohort	LE0159	f	1		no	no	no	not available		10.6	NN	NN
GWAS cohort	LE0160	m	1		no	no	no	not available		11	NN	NN
GWAS cohort	LE0162	m	1		no	no	no	not available		8.2	NN	NN
GWAS cohort	LE0167	m	1		no	no	no	not available		11	NN	NN
GWAS cohort	LE0169	f	1		no	no	no	not available		9.2	NN	NN
GWAS cohort	LE0175	m	1		no	no	no	not available		13	NN	NN
GWAS cohort	LE0177	f	1		no	no	no	not available		11.9	DN	NN
GWAS cohort	LE0179	m	1		no	no	no	not available		10.2	NN	NN
GWAS cohort	LE0180	m	1		no	no	no	not available		9.1	NN	DN
GWAS cohort	LE0183	f	1		no	no	no	not available		11.9	NN	NN
GWAS cohort	LE0184	f	1		no	no	no	not available		10.7	NN	NN
GWAS cohort	LE0185	m	1		no	no	no	not available		10.3	NN	NN
GWAS cohort	LE0189	m	1		no	no	no	not available		8	NN	NN
GWAS cohort	LE0199	f	1		no	no	no	not available		12	NN	NN
GWAS cohort	LE0200	m	1		no	no	no	not available		10.5	NN	NN
GWAS cohort	LE0201	f	1		no	no	no	not available		10.7	NN	NN
GWAS cohort	LE0212	f	1		no	no	no	not available		9.7	NN	NN
GWAS cohort	LE0213	f	1		no	no	no	not available		10.8	NN	NN
GWAS cohort	LE0223	m	1		no	no	no	not available		10	NN	NN
GWAS cohort	LE0229	f	1		no	no	no	not available		11	NN	NN
GWAS cohort	LE0234	m	1		no	no	no	not available		11	NN	NN
GWAS cohort	LE0236	f	1		no	no	no	not available		11	DN	NN
GWAS cohort	LE0249	f	1		no	no	no	not available		11	NN	NN
GWAS cohort	LE0253	f	1		no	no	no	not available		12.1	NN	NN
GWAS cohort	LE0256	f	1		no	no	no	not available		10.3	NN	NN
GWAS cohort	LE0257	f	1		no	no	no	not available		9.3	NN	NN
GWAS cohort	LE0267	m	1		no	no	no	not available		10.1	NN	NN
GWAS cohort	LE0270	f	1		no	no	no	not available		11.6	DN	NN
GWAS cohort	LE0271	f	1		no	no	no	not available		8.6	NN	NN
GWAS cohort	LE0274	f	1		no	no	no	not available		11.8	NN	NN
GWAS cohort	LE0277	m	1		no	no	no	not available		9	NN	NN
GWAS cohort	LE0279	f	1		no	no	no	not available		9.8	NN	NN
GWAS cohort	LE0282	m	1		no	no	no	not available		7.9	NN	NN
GWAS cohort	LE0287	f	1		no	no	no	not available		13.3	NN	NN
GWAS cohort	LE0295	f	1		no	no	no	not available		10	NN	NN
GWAS cohort	LE0308	m	1		no	no	no	not available		7.9	NN	NN
GWAS cohort	LE0315	f	1		no	no	no	not available		11.3	NN	NN
GWAS cohort	LE0316	f	1		no	no	no	not available		12	NN	NN
GWAS cohort	LE0317	f	1		no	no	no	not available		8.7	NN	NN
GWAS cohort	LE0318	f	1		no	no	no	not available		12	NN	NN
GWAS cohort	LE0320	f	1		no	no	no	not available		10.9	NN	NN
GWAS cohort	LE0321	f	1		no	no	no	not available		12.2	NN	NN
GWAS cohort	LE0339	m	1		no	no	no	not available		12	NN	NN
GWAS cohort	LE0340	f	1		no	no	no	not available		8.9	NN	NN
GWAS cohort	LE0346	f	1		no	no	no	NORMAL		9.8	NN	NN
GWAS cohort	LE0349	m	1		no	no	no	NORMAL		8.3	NN	NN
GWAS cohort	LE0356	m	1		no	no	no	not available		10.9	DN	NN
GWAS cohort	LE0368	f	1		no	no	no	not available		10.7	NN	NN
GWAS cohort	LE0372	m	1		no	no	no	not available		8.3	NN	NN
GWAS cohort	LE0406	f	1		no	no	no	not available		9	NN	NN
GWAS cohort	LE0409	m	1		no	no	no	not available		11	NN	NN
GWAS cohort	LE0413	f	1		no	no	no	not available		11	NN	NN
GWAS cohort	LE0436	m	1		no	no	no	not available		10.5	NN	NN
GWAS cohort	LE0439	f	1		no	no	no	not available		11.1	NN	NN
GWAS cohort	LE0440	f	1		no	no	no	not available		10	NN	NN
GWAS cohort	LE0484	m	1		no	no	no	not available		9.5	NN	NN
GWAS cohort	LE0485	f	1		no	no	no	not available		11	DN	NN
GWAS cohort	LE0487	f	1		no	no	no	not available		10.8	NN	NN
GWAS cohort	LE0489	f	1		no	no	no	not available		12.6	NN	NN
GWAS cohort	LE0494	m	1		no	no	no	not available		8.2	NN	NN
GWAS cohort	LE0505	m	1		no	no	no	not available		10.7	NN	NN
GWAS cohort	LE0513	m	1		no	no	no	not available		9.8	DN	NN
GWAS cohort	LE0517	m	1		no	no	no	not available		9.8	NN	NN
GWAS cohort	LE0522	m	1		no	no	no	not available		8.5	NN	NN
GWAS cohort	LE0535	f	1		no	no	no	NORMAL		10.6	NN	NN
GWAS cohort	LE0539	f	1		no	no	no	not available		10.9	NN	NN
GWAS cohort	LE0541	f	1		no	no	no	not available		9	NN	NN
GWAS cohort	LE0544	m	1		no	no	no	not available		9	NN	NN
GWAS cohort	LE0546	f	1		no	no	no	not available		10.1	NN	NN
GWAS cohort	LE0549	m	1		no	no	no	not available		8.5	NN	NN
GWAS cohort	LE0552	m	1		no	no	no	NORMAL		11	NN	NN
GWAS cohort	LE0560	f	1		no	no	no	not available		8.7	NN	NN
GWAS cohort	LE0589	m	1		no	no	no	not available		8.45	DN	NN
GWAS cohort	LE0595	m	1		no	no	no	not available		9.87	NN	NN
GWAS cohort	LE0617	f	1		no	no	no	NORMAL		8.2	NN	NN
GWAS cohort	LE0620	f	1		no	no	no	NORMAL		11.1	NN	NN
GWAS cohort	LE0667	f	1		no	no	no	NORMAL		9	NN	NN
GWAS cohort	LE0669	f	1		no	no	no	not available		8.4	DN	NN
GWAS cohort	LE0714	f	1		no	no	no	not available		12	NN	NN
GWAS cohort	LE0734	f	1		no	no	no	NORMAL		8.4	NN	NN
GWAS cohort	LE0766	m	1		no	no	no	not available		9.9	NN	NN
GWAS cohort	LE0818	m	1		no	no	no	not available		10.7	NN	NN
GWAS cohort	LE0838	m	1		no	no	no	not available		10.7	NN	NN
GWAS cohort	LE0866	f	1		no	no	no	not available		11.3	DN	NN
GWAS cohort	LE0867	f	1		no	no	no	NORMAL		8	DN	NN
GWAS cohort	LE0871	m	1		no	no	no	not available		10	NN	NN
GWAS cohort	LE0876	f	1		no	no	no	not available		10.5	NN	DN
GWAS cohort	LE0880	m	1		no	no	no	not available		9.5	DN	NN
GWAS cohort	LE0894	f	1		no	no	no	NORMAL		8.2	NN	NN
GWAS cohort	LE0913	m	1		no	no	no	not available		9.8	NN	NN
GWAS cohort	LE0948	f	1		no	no	no	not available		9.5	NN	NN
GWAS cohort	LE0954	m	1		no	no	no	NORMAL		10.3	NN	DN
GWAS cohort	LE0986	f	1		no	no	no	not available		11	DN	NN
GWAS cohort	LE1092	m	1		no	no	no	not available		8.7	NN	DN
GWAS cohort	LE1139	m	1		no	no	no	not available		10.1	NN	NN
GWAS cohort	LE1188	f	1		no	no	no	not available		10.7	NN	NN
GWAS cohort	LE1200	m	1		no	no	no	not available		8.8	NN	NN
GWAS cohort	LE1329	m	1		no	no	no	not available		12.3	NN	NN
GWAS cohort	LE1389	f	1		no	no	no	not available		9.7	DN	NN
GWAS cohort	LE1685	m	1		no	no	no	not available		10	NN	NN
GWAS cohort	LE1981	m	1		no	no	no	not available		11.4	NN	NN
GWAS cohort	LB0203	m	2	1	no	not available	yes	POSITIVE	not available		NN	NN
GWAS cohort	LB0360	f	2	7	yes	not available	yes	not available	not available		DN	NN
GWAS cohort	LB0656	m	2	2	no	not available	yes	not available	not available		NN	NN
GWAS cohort	LE0006	m	2	4.5	yes	not available	yes	ABNORMAL NERVE	not available		DN	DN
GWAS cohort	LE0008	m	2	8	yes	not available	yes	POSITIVE	not available		DN	DN
GWAS cohort	LE0009	f	2	9	yes	not available	yes	not available	not available		DN	DN
GWAS cohort	LE0014	m	2	unknown	yes	not available	yes	not available	not available		DN	NN
GWAS cohort	LE0030	m	2	1.2	yes	not available	yes	not available	yes		NN	DN
GWAS cohort	LE0037	m	2	4	yes	not available	yes	POSITIVE	not available		DN	NN
GWAS cohort	LE0044	f	2	6.5	yes	not available	yes	ABNORMAL NERVE	not available		DN	DN
GWAS cohort	LE0049	f	2	5.5	yes	not available	yes	not available	not available		DN	NN
GWAS cohort	LE0051	m	2	2	yes	yes	yes	POSITIVE	yes		NN	NN
GWAS cohort	LE0052	m	2	2	yes	not available	yes	POSITIVE	not available		DN	NN
GWAS cohort	LE0053	m	2	≤8	yes	not available	no	POSITIVE	not available		NN	DN
GWAS cohort	LE0065	m	2	6.5	yes	yes	yes	not available	not available		NN	NN
GWAS cohort	LE0082	m	2	8	yes	yes	yes	not available	not available		DN	NN
GWAS cohort	LE0084	f	2	10	yes	not available	yes	POSITIVE	not available		NN	NN
GWAS cohort	LE0085	f	2	unknown	no	not available	no	POSITIVE	not available		NN	NN
GWAS cohort	LE0086	f	2	11	yes	not available	yes	POSITIVE	not available		NN	NN
GWAS cohort	LE0090	m	2	8	yes	not available	yes	not available	not available		NN	NN
GWAS cohort	LE0091	m	2	10	yes	not available	yes	POSITIVE	not available		DN	NN
GWAS cohort	LE0096	m	2	9	yes	not available	yes	POSITIVE	not available		NN	NN
GWAS cohort	LE0102	f	2	≤8	yes	not available	no	ABNORMAL NERVE	not available		NN	DN
GWAS cohort	LE0103	f	2	10	yes	not available	yes	POSITIVE	not available		NN	DN
GWAS cohort	LE0109	m	2	8	yes	not available	yes	not available	not available		NN	NN
GWAS cohort	LE0113	m	2	8	yes	yes	yes	not available	not available		NN	NN
GWAS cohort	LE0115	m	2	8	yes	yes	yes	ABNORMAL MUSCLE	not available		NN	NN
GWAS cohort	LE0116	m	2	5	yes	yes	yes	not available	not available		DN	DD
GWAS cohort	LE0117	f	2	5	yes	yes	yes	not available	not available		DN	DD
GWAS cohort	LE0118	f	2	9.5	yes	not available	yes	POSITIVE	not available		NN	DN
GWAS cohort	LE0119	f	2	10	yes	yes	yes	not available	not available		DN	DN
GWAS cohort	LE0120	f	2	10	yes	not available	yes	ABNORMAL NERVE	not available		NN	NN
GWAS cohort	LE0129	f	2	8.5	yes	not available	no	not available	not available		NN	NN
GWAS cohort	LE0132	m	2	8.5	no	not available	yes	POSITIVE	not available		DN	DN
GWAS cohort	LE0136	m	2	2	yes	not available	yes	POSITIVE	yes		NN	NN
GWAS cohort	LE0149	m	2	4	yes	yes	yes	POSITIVE	yes		DN	NN
GWAS cohort	LE0151	m	2	5	yes	yes	yes	not available	not available		DN	DN
GWAS cohort	LE0161	f	2	11.5	yes	not available	no	POSITIVE	not available		NN	NN
GWAS cohort	LE0174	m	2	8	yes	not available	yes	POSITIVE	not available		NN	DN
GWAS cohort	LE0176	m	2	6	yes	yes	yes	ABNORMAL MUSCLE	not available		NN	NN
GWAS cohort	LE0188	m	2	1.5	yes	yes	yes	ABNORMAL MUSCLE	not available		NN	NN
GWAS cohort	LE0192	m	2	7.5	no	not available	yes	not available	not available		NN	DN
GWAS cohort	LE0196	m	2	10	yes	not available	yes	POSITIVE	not available		NN	NN
GWAS cohort	LE0204	f	2	8	yes	not available	yes	POSITIVE	not available		DN	DN
GWAS cohort	LE0209	m	2	3.5	yes	not available	yes	POSITIVE	not available		NN	NN
GWAS cohort	LE0210	m	2	7	yes	not available	yes	not available	not available		NN	NN
GWAS cohort	LE0221	f	2	6	yes	not available	yes	not available	not available		NN	DN
GWAS cohort	LE0227	m	2	8.5	yes	not available	yes	not available	not available		NN	DN
GWAS cohort	LE0237	m	2	1.5	yes	yes	yes	POSITIVE	not available		NN	NN
GWAS cohort	LE0243	m	2	8	yes	not available	yes	not available	not available		NN	DN
GWAS cohort	LE0269	m	2	5	yes	yes	yes	POSITIVE	not available		NN	NN
GWAS cohort	LE0288	m	2	9	yes	yes	no	not available	not available		NN	NN
GWAS cohort	LE0301	m	2	9.5	yes	yes	yes	not available	not available		NN	NN
GWAS cohort	LE0302	f	2	10	yes	yes	yes	ABNORMAL MUSCLE	not available		DN	NN
GWAS cohort	LE0306	f	2	3	yes	yes	yes	not available	not available		NN	NN
GWAS cohort	LE0309	m	2	10	yes	not available	yes	POSITIVE	not available		NN	NN
GWAS cohort	LE0310	f	2	3	yes	not available	yes	POSITIVE	not available		NN	NN
GWAS cohort	LE0323	m	2	7	yes	not available	yes	not available	not available		NN	NN
GWAS cohort	LE0326	m	2	4	yes	yes	yes	not available	not available		NN	NN
GWAS cohort	LE0336	f	2	4	yes	yes	no	not available	not available		NN	NN
GWAS cohort	LE0344	f	2	5	yes	not available	no	POSITIVE	not available		DN	NN
GWAS cohort	LE0347	m	2	5	yes	yes	yes	ABNORMAL MUSCLE	not available		NN	NN
GWAS cohort	LE0348	m	2	9	yes	not available	yes	POSITIVE	not available		NN	DN
GWAS cohort	LE0357	f	2	8	yes	yes	no	not available	not available		DN	NN
GWAS cohort	LE0359	f	2	9	yes	yes	no	POSITIVE	not available		NN	NN
GWAS cohort	LE0367	m	2	8	yes	not available	yes	not available	not available		NN	DN
GWAS cohort	LE0404	m	2	7	yes	not available	yes	POSITIVE	not available		DN	NN
GWAS cohort	LE0420	m	2	5	yes	not available	yes	POSITIVE	not available		NN	DD
GWAS cohort	LE0435	m	2	7	yes	not available	yes	not available	not available		DN	NN
GWAS cohort	LE0443	f	2	5	yes	yes	no	not available	not available		DN	NN
GWAS cohort	LE0471	m	2	2	yes	not available	yes	POSITIVE	not available		NN	DN
GWAS cohort	LE0473	m	2	8	yes	not available	yes	POSITIVE	not available		NN	NN
GWAS cohort	LE0474	m	2	1	yes	not available	yes	not available	not available		DN	NN
GWAS cohort	LE0483	f	2	unknown	unknown	not available	unknown	POSITIVE	not available		NN	DN
GWAS cohort	LE0493	f	2	10.5	yes	yes	yes	not available	not available		NN	DN
GWAS cohort	LE0512	m	2	6	yes	not available	yes	POSITIVE	not available		NN	NN
GWAS cohort	LE0515	f	2	7	yes	not available	yes	not available	not available		NN	NN
GWAS cohort	LE0528	f	2	1.5	yes	yes	yes	ABNORMAL NERVE	not available		DN	DN
GWAS cohort	LE0531	f	2	6	yes	not available	yes	POSITIVE	not available		NN	DN
GWAS cohort	LE0534	m	2	7	yes	yes	yes	POSITIVE	not available		DN	NN
GWAS cohort	LE0536	m	2	7	yes	yes	yes	not available	yes		NN	DN
GWAS cohort	LE0537	m	2	5	yes	yes	yes	POSITIVE	not available		DN	NN
GWAS cohort	LE0538	f	2	unknown	unknown	not available	unknown	POSITIVE	not available		NN	DN
GWAS cohort	LE0542	m	2	10	no	not available	yes	POSITIVE	not available		NN	NN
GWAS cohort	LE0543	f	2	9	yes	not available	yes	ABNORMAL NERVE	not available		DN	NN
GWAS cohort	LE0573	f	2	4.5	no	not available	yes	POSITIVE	not available		NN	DN
GWAS cohort	LE0576	f	2	2	no	not available	yes	not available	not available		NN	DD
GWAS cohort	LE0578	m	2	6	yes	not available	yes	ABNORMAL NERVE	not available		NN	DN
GWAS cohort	LE0582	m	2	1.5	yes	not available	yes	POSITIVE	not available		NN	NN
GWAS cohort	LE0583	f	2	4.5	yes	not available	yes	not available	not available		NN	NN
GWAS cohort	LE0585	m	2	5	yes	not available	no	POSITIVE	not available		NN	NN
GWAS cohort	LE0594	m	2	4	yes	not available	yes	POSITIVE	not available		DN	NN
GWAS cohort	LE0600	m	2	7	yes	not available	yes	POSITIVE	not available		DN	NN
GWAS cohort	LE0604	m	2	2.5	yes	not available	yes	POSITIVE	not available		DN	DN
GWAS cohort	LE0616	m	2	6.5	yes	not available	yes	POSITIVE	not available		NN	DN
GWAS cohort	LE0619	f	2	5	no	not available	yes	not available	not available		NN	NN
GWAS cohort	LE0673	m	2	8	no	not available	yes	POSITIVE	not available		DN	NN
GWAS cohort	LE0684	m	2	2	no	not available	yes	POSITIVE	not available		NN	NN
GWAS cohort	LE0685	f	2	4.5	yes	not available	yes	not available	not available		NN	NN
GWAS cohort	LE0695	m	2	8	yes	yes	no	not available	not available		NN	NN
GWAS cohort	LE0705	m	2	2	no	not available	yes	POSITIVE	yes		NN	NN
GWAS cohort	LE0709	m	2	6	no	not available	yes	POSITIVE	not available		NN	NN
GWAS cohort	LE0732	m	2	3	yes	yes	yes	POSITIVE	not available		NN	NN
GWAS cohort	LE0733	m	2	9	yes	not available	yes	POSITIVE	not available		NN	DN
GWAS cohort	LE0738	m	2	2	yes	yes	yes	not available	not available		NN	NN
GWAS cohort	LE0798	m	2	10	yes	not available	yes	not available	not available		NN	NN
GWAS cohort	LE0810	m	2	7	no	not available	yes	not available	not available		DN	DN
GWAS cohort	LE0812	m	2	3	yes	not available	yes	POSITIVE	not available		NN	NN
GWAS cohort	LE0813	f	2	6	yes	yes	yes	not available	not available		NN	NN
GWAS cohort	LE0823	m	2	3.5	yes	not available	yes	POSITIVE	not available		NN	NN
GWAS cohort	LE0865	m	2	6	yes	not available	yes	ABNORMAL NERVE	not available		NN	NN
GWAS cohort	LE0874	m	2	5	yes	yes	yes	POSITIVE	not available		NN	NN
GWAS cohort	LE0878	m	2	8	yes	yes	yes	not available	not available		NN	DN
GWAS cohort	LE0882	f	2	10	yes	not available	no	not available	not available		NN	NN
GWAS cohort	LE0887	m	2	6	yes	not available	no	not available	not available		NN	NN
GWAS cohort	LE0896	m	2	0.2	yes	yes	yes	POSITIVE	not available		NN	NN
GWAS cohort	LE0899	f	2	5	yes	not available	yes	not available	not available		DN	DD
GWAS cohort	LE0912	m	2	6	yes	not available	yes	not available	not available		NN	NN
GWAS cohort	LE0951	m	2	5	yes	yes	yes	POSITIVE	yes		NN	NN
GWAS cohort	LE0971	m	2	8	yes	not available	yes	POSITIVE	not available		NN	NN
GWAS cohort	LE1019	m	2	2.5	yes	not available	yes	not available	not available		DN	NN
GWAS cohort	LE1024	m	2	3	yes	not available	yes	not available	not available		NN	NN
GWAS cohort	LE1026	f	2	4	yes	yes	yes	not available	not available		NN	NN
GWAS cohort	LE1081	m	2	5	yes	yes	no	not available	not available		NN	NN
GWAS cohort	LE1082	m	2	2	yes	not available	yes	not available	not available		NN	NN
GWAS cohort	LE1091	m	2	4	yes	yes	yes	not available	not available		NN	DN
GWAS cohort	LE1160	m	2	unknown	yes	not available	yes	POSITIVE	not available		NN	NN
GWAS cohort	LE1264	f	2	8	yes	not available	yes	not available	not available		NN	NN
GWAS cohort	LE1287	m	2	4	no	not available	yes	POSITIVE	not available		NN	NN
GWAS cohort	LE1294	m	2	0.5	no	not available	yes	POSITIVE	not available		NN	NN
GWAS cohort	LE1300	m	2	3	yes	yes	yes	not available	not available		NN	NN
GWAS cohort	LE1301	m	2	3	yes	yes	yes	POSITIVE	not available		NN	NN
GWAS cohort	LE1302	f	2	2.5	yes	yes	no	not available	not available		NN	NN
GWAS cohort	LE1303	f	2	3.5	yes	yes	yes	not available	not available		NN	NN
GWAS cohort	LE1305	f	2	8.5	yes	yes	yes	ABNORMAL MUSCLE	not available		NN	NN
GWAS cohort	LE1306	m	2	9	yes	yes	yes	not available	not available		NN	NN
GWAS cohort	LE1313	m	2	3.5	yes	not available	yes	POSITIVE	not available		NN	DN
GWAS cohort	LE1315	m	2	2	yes	yes	yes	not available	not available		NN	NN
GWAS cohort	LE1317	m	2	5	yes	not available	yes	POSITIVE	not available		NN	NN
GWAS cohort	LE1324	m	2	4	yes	not available	yes	not available	not available		NN	NN
GWAS cohort	LE1325	m	2	0.5	no	not available	yes	not available	not available		NN	NN
GWAS cohort	LE1340	f	2	4	yes	not available	yes	not available	not available		NN	DN
GWAS cohort	LE1341	m	2	3	yes	yes	yes	not available	not available		NN	NN
GWAS cohort	LE1355	m	2	1.5	no	not available	yes	ABNORMAL MUSCLE	not available		NN	NN
GWAS cohort	LE1356	f	2	4	yes	not available	yes	not available	not available		NN	DN
GWAS cohort	LE1380	f	2	4.5	yes	yes	yes	not available	not available		NN	DN
GWAS cohort	LE1381	f	2	4	no	not available	yes	not available	not available		NN	DN
GWAS cohort	LE1410	f	2	5	yes	not available	yes	not available	yes		NN	NN
GWAS cohort	LE1411	m	2	5	yes	yes	yes	not available	not available		NN	NN
GWAS cohort	LE1429	m	2	4	yes	not available	yes	not available	not available		NN	NN
GWAS cohort	LE1454	m	2	9.5	yes	not available	no	not available	not available		DN	DN
GWAS cohort	LE1469	m	2	3	no	not available	yes	not available	yes		NN	NN
GWAS cohort	LE1470	m	2	10	yes	not available	yes	POSITIVE	not available		NN	NN
GWAS cohort	LE1471	f	2	3	yes	not available	yes	not available	not available		NN	NN
GWAS cohort	LE1572	f	2	6.5	yes	not available	yes	not available	not available		DN	NN
GWAS cohort	LE1604	m	2	6.5	yes	yes	yes	not available	not available		NN	NN
GWAS cohort	LE1631	m	2	3	yes	yes	yes	not available	not available		DN	NN
GWAS cohort	LE1746	m	2	10	yes	yes	yes	not available	not available		NN	NN
GWAS cohort	LE1785	m	2	9.5	yes	yes	yes	not available	not available		NN	NN
GWAS cohort	LE1808	m	2	0.8	yes	not available	yes	not available	not available		NN	NN
GWAS cohort	LE1858	m	2	5	yes	not available	yes	POSITIVE	not available		DN	NN
GWAS cohort	LE1884	m	2	6	yes	yes	yes	not available	yes		DN	NN
GWAS cohort	LE1888	m	2	3	yes	yes	yes	not available	not available		NN	NN
GWAS cohort	LE1900	m	2	2	yes	yes	yes	not available	yes		NN	DN
GWAS cohort	LEO_BI_2868	f	2	6	no	not available	yes	not available	not available		NN	NN
GWAS cohort	LEO_BI_3713	m	2	4	yes	not available	yes	not available	not available		NN	NN
GWAS cohort	LEO_CFA007188	f	2	8.5	yes	yes	no	not available	not available		NN	NN
follow up cohort	LB0022	f	2	8	yes	not available	no	not available	not available		NN	DN
follow up cohort	LB0042	m	2	unknown	no	not available	yes	not available	not available		NN	DN
follow up cohort	LB0051	f	2	4	yes	not available	yes	not available	not available		DN	DN
follow up cohort	LB0060	m	2	unknown	yes	not available	no	not available	not available		NN	NN
follow up cohort	LB0082	f	2	unknown	no	not available	yes	not available	not available		NN	NN
follow up cohort	LB0094	f	2	4	no	not available	yes	not available	not available		DN	NN
follow up cohort	LB0095	f	2	3	no	not available	yes	not available	not available		DN	NN
follow up cohort	LB0107	m	2	<5	no	not available	yes	not available	not available		NN	NN
follow up cohort	LB0137	f	2	7.5	yes	not available	yes	not available	not available		NN	DN
follow up cohort	LB0176	f	2	7.5	yes	yes	no	not available	not available		NN	DN
follow up cohort	LB0178	f	2	<2	no	not available	yes	not available	not available		NN	DN
follow up cohort	LB0182	m	2	6	yes	not available	yes	not available	not available		NN	DN
follow up cohort	LB0183	m	2	<2	no	not available	yes	not available	not available		NN	DN
follow up cohort	LB0184	m	2	<2	no	not available	yes	not available	not available		NN	DN
follow up cohort	LB0225	m	2	10.5	no	not available	no	not available	not available		NN	NN
follow up cohort	LB0250	f	2	8	yes	yes	no	not available	not available		NN	NN
follow up cohort	LB0367	f	2	10	no	not available	no	POSITIVE	not available		NN	DN
follow up cohort	LB0536	m	2	4	no	not available	yes	not available	not available		NN	NN
follow up cohort	LB0577	m	2	unknown	yes	not available	no	not available	not available		NN	NN
follow up cohort	LB0605	m	2	8	yes	not available	no	not available	not available		NN	NN
follow up cohort	LB0631	f	2	unknown	no	not available	yes	not available	not available		NN	NN
follow up cohort	LB0647	f	2	7.5	yes	not available	no	not available	not available		DN	NN
follow up cohort	LB0700	m	2	8	no	not available	yes	not available	not available		DN	NN
follow up cohort	LB0785	m	2	2.5	no	not available	yes	not available	not available		NN	NN
follow up cohort	LB0920	f	2	3	yes	not available	no	not available	not available		DN	NN
follow up cohort	LB1054	m	2	4.5	yes	not available	yes	not available	not available		DN	NN
follow up cohort	LB1106	f	2	unknown	yes	not available	no	not available	not available		NN	NN
follow up cohort	LB1277	f	2	4.5	no	not available	yes	not available	not available		DN	DN
follow up cohort	LB1509	m	2	unknown	no	not available	yes	not available	not available		DN	NN
follow up cohort	LB0202	m	2	2.5	no	not available	yes	not available	not available		NN	NN
follow up cohort	LB1570	m	2	6	no	not available	no	POSITIVE	not available		NN	DN
follow up cohort	LB1575	m	2	4	yes	not available	no	not available	not available		NN	NN
follow up cohort	LB1657	m	2	1	yes	not available	yes	not available	not available		DN	NN
follow up cohort	LB1772	m	2	unknown	yes	not available	yes	not available	not available		DN	NN
follow up cohort	LB1821	f	2	unknown	yes	not available	yes	not available	not available		DN	NN
follow up cohort	LB1961	m	2	6	yes	not available	yes	POSITIVE	not available		NN	NN
follow up cohort	LB1971	m	2	4	yes	not available	no	not available	not available		NN	NN
follow up cohort	LB1982	f	2	3.5	yes	not available	no	not available	not available		DN	NN
follow up cohort	LB2071	m	2	8	yes	not available	yes	not available	not available		DN	NN
follow up cohort	LB2507	m	2	4.8	no	not available	no	not available	not available		NN	DN
follow up cohort	LB2520	f	2	3	yes	not available	yes	not available	not available		NN	NN
follow up cohort	LB2659	m	2	8	yes	yes	no	not available	not available		NN	NN
follow up cohort	LB2886	f	2	7	yes	not available	yes	not available	not available		NN	NN
follow up cohort	LB3347	f	2	11	yes	not available	yes	not available	not available		NN	NN
follow up cohort	LB3506, LB3010	m	2	4.5	yes	not available	no	not available	not available		NN	NN
follow up cohort	LB3521	m	2	3	no	not available	no	not available	not available		NN	NN
follow up cohort	LB3548	f	2	6	yes	not available	yes	not available	not available		NN	DN
follow up cohort	LB3601	m	2	6	yes	not available	no	not available	not available		NN	NN
follow up cohort	LB3705	m	2	4.5	yes	not available	yes	not available	not available		NN	NN
follow up cohort	LB3849	f	2	<5	no	not available	yes	not available	not available		NN	DN
follow up cohort	LB4183	f	2	2	yes	not available	yes	not available	not available		NN	NN
follow up cohort	LB4281	m	2	4	no	not available	yes	not available	not available		NN	NN
follow up cohort	LB4297	m	2	2.5	no	not available	yes	not available	not available		NN	NN
follow up cohort	LB4317	m	2	3	yes	not available	no	not available	not available		DN	NN
follow up cohort	LB4322	m	2	2	no	not available	yes	not available	not available		NN	NN
follow up cohort	LB4898	m	2	4.5	yes	not available	yes	not available	yes		NN	NN
follow up cohort	LB0158	m	2	6	yes	not available	yes	not available	not available		NN	NN
follow up cohort	LB0103	f	2	6	no	not available	yes	not available	not available		NN	DN
follow up cohort	LB0118	m	2	6	yes	not available	yes	ABNORMAL MUSCLE	not available		NN	DN
follow up cohort	LB0149	m	2	7	yes	not available	no	not available	not available		DN	DN
follow up cohort	LB0041	m	2	5	yes	not available	yes	not available	not available		NN	DN
follow up cohort	LB0005	m	2	3	yes	not available	yes	POSITIVE	not available		DN	DN
follow up cohort	LE0480	f	1		no	no	no	not available		8	NN	DN
follow up cohort	LE0958	f	1		no	no	no	not available		8.3258	NN	DN
follow up cohort	LB1493	f	1		no	no	no	not available		8.54483	DN	DN
follow up cohort	LE0643	m	1		no	no	no	NORMAL		8.55305	NN	DN
follow up cohort	LE2222	f	1		no	no	no	not available		8.58864	NN	DN
follow up cohort	LE0755	f	1		no	no	no	not available		8.80219	NN	DN
follow up cohort	LE0834	f	1		no	no	no	not available		8.92539	NN	DN
follow up cohort	LE0927	f	1		no	no	no	not available		9.13895	NN	DN
follow up cohort	LE0165	m	1		no	no	no	not available		9.38535	NN	DN
follow up cohort	LB3668	f	1		no	no	no	not available		9.45654	NN	DN
follow up cohort	LE1569	f	1		no	no	no	not available		9.6783	NN	DN
follow up cohort	LB1563	m	1		no	no	no	not available		9.73306	DN	DN
follow up cohort	LE0013	m	1		no	no	no	not available		9.93566	DN	DN
follow up cohort	LE0789	m	1		no	no	no	not available		10.1218	NN	DN
follow up cohort	LE1011	f	1		no	no	no	not available		10.308	NN	DN
follow up cohort	LB0618	m	1		no	no	no	not available		11.1814	NN	DN
follow up cohort	LE1071	f	1		no	no	no	not available		11.1896	NN	DN
follow up cohort	LE0956	m	1		no	no	no	not available		11.5072	NN	DN
follow up cohort	LE0418	f	1		no	no	no	not available		11.8987	NN	DN
follow up cohort	LE1556	f	1		no	no	no	not available		13.1745	NN	DN
follow up cohort	LE0628	f	1		no	no	no	NORMAL		7.94798	NN	NN
follow up cohort	LB0666	m	1		no	no	no	not available		7.98631	NN	NN
follow up cohort	LE0524	f	1		no	no	no	not available		8	NN	NN
follow up cohort	LE1455	f	1		no	no	no	not available		8	NN	NN
follow up cohort	LE0857	f	1		no	no	no	not available		8	NN	NN
follow up cohort	LE0779	f	1		no	no	no	not available		8	NN	NN
follow up cohort	LE0933	m	1		no	no	no	not available		8	NN	NN
follow up cohort	LE1262	f	1		no	no	no	not available		8	NN	NN
follow up cohort	LE1266	m	1		no	no	no	not available		8	DN	NN
follow up cohort	LE0433	f	1		no	no	no	NORMAL		8.00274	NN	NN
follow up cohort	LE1161	f	1		no	no	no	not available		8.00548	NN	NN
follow up cohort	LE1084	f	1		no	no	no	not available		8.00821	NN	NN
follow up cohort	LE0930	m	1		no	no	no	not available		8.01643	NN	NN
follow up cohort	LE1053	f	1		no	no	no	not available		8.01916	NN	NN
follow up cohort	LE0516	f	1		no	no	no	not available		8.02738	NN	NN
follow up cohort	LE1121	f	1		no	no	no	not available		8.03559	NN	NN
follow up cohort	LB0820	f	1		no	no	no	not available		8.03833	DN	NN
follow up cohort	LE0889	f	1		no	no	no	not available		8.03833	DN	NN
follow up cohort	LE0996	m	1		no	no	no	not available		8.04381	NN	NN
follow up cohort	LE1283	f	1		no	no	no	not available		8.04928	NN	NN
follow up cohort	LE0163	f	1		no	no	no	not available		8.06571	NN	NN
follow up cohort	LE0261	f	1		no	no	no	not available		8.08487	NN	NN
follow up cohort	LB0126	m	1		no	no	no	not available		8.08761	DN	NN
follow up cohort	LE0872	m	1		no	no	no	not available		8.08761	DN	NN
follow up cohort	LE1116	m	1		no	no	no	not available		8.09582	NN	NN
follow up cohort	LE0230	f	1		no	no	no	not available		8.1013	DN	NN
follow up cohort	LE0500	f	1		no	no	no	not available		8.11499	NN	NN
follow up cohort	LE0790	m	1		no	no	no	not available		8.12868	NN	NN
follow up cohort	LE1198	m	1		no	no	no	not available		8.14784	NN	NN
follow up cohort	LE0778	m	1		no	no	no	not available		8.15058	NN	NN
follow up cohort	LE0902	f	1		no	no	no	not available		8.1588	NN	NN
follow up cohort	LB0264	f	1		no	no	no	not available		8.16975	NN	NN
follow up cohort	LE1074	m	1		no	no	no	not available		8.1807	NN	NN
follow up cohort	LE1431	f	1		no	no	no	not available		8.18617	DN	NN
follow up cohort	LE0627	f	1		no	no	no	NORMAL		8.19165	DN	NN
follow up cohort	LB3935	f	1		no	no	no	not available		8.20534	NN	NN
follow up cohort	LE0290	m	1		no	no	no	not available		8.20534	NN	NN
follow up cohort	LE0718	m	1		no	no	no	not available		8.20808	NN	NN
follow up cohort	LE0651	f	1		no	no	no	NORMAL		8.21081	NN	NN
follow up cohort	LE0566	m	1		no	no	no	not available		8.24914	NN	NN
follow up cohort	LE1028	m	1		no	no	no	not available		8.26283	NN	NN
follow up cohort	LE1141	f	1		no	no	no	not available		8.27379	NN	NN
follow up cohort	LB0745	f	1		no	no	no	not available		8.32854	NN	NN
follow up cohort	LE0888	f	1		no	no	no	not available		8.34223	NN	NN
follow up cohort	LE1480	m	1		no	no	no	not available		8.36413	NN	NN
follow up cohort	LE1561	m	1		no	no	no	not available		8.37509	NN	NN
follow up cohort	LE1108	f	1		no	no	no	not available		8.38056	NN	NN
follow up cohort	LE2219	m	1		no	no	no	not available		8.39425	DN	NN
follow up cohort	LE1476	m	1		no	no	no	not available		8.41615	NN	NN
follow up cohort	LE1461	m	1		no	no	no	not available		8.42163	NN	NN
follow up cohort	LE0241	m	1		no	no	no	not available		8.43532	NN	NN
follow up cohort	LE0242	f	1		no	no	no	NORMAL		8.43532	NN	NN
follow up cohort	LE0244	m	1		no	no	no	not available		8.43532	NN	NN
follow up cohort	LE0245	m	1		no	no	no	not available		8.43532	NN	NN
follow up cohort	LE0869	f	1		no	no	no	not available		8.44627	NN	NN
follow up cohort	LE0969	m	1		no	no	no	not available		8.44627	NN	NN
follow up cohort	LE1067	f	1		no	no	no	not available		8.45996	NN	NN
follow up cohort	LE1009	f	1		no	no	no	not available		8.47639	NN	NN
follow up cohort	LE1079	f	1		no	no	no	not available		8.47639	NN	NN
follow up cohort	LE0568	f	1		no	no	no	not available		8.49555	NN	NN
follow up cohort	LE0931	f	1		no	no	no	not available		8.50924	NN	NN
follow up cohort	LE0508	f	1		no	no	no	not available		8.51198	NN	NN
follow up cohort	LE1097	m	1		no	no	no	not available		8.52019	NN	NN
follow up cohort	LE0719	f	1		no	no	no	not available		8.54209	NN	NN
follow up cohort	LE1126	f	1		no	no	no	not available		8.54209	NN	NN
follow up cohort	LE1566	m	1		no	no	no	not available		8.55852	NN	NN
follow up cohort	LE1070	m	1		no	no	no	not available		8.56674	NN	NN
follow up cohort	LE1140	f	1		no	no	no	not available		8.57221	NN	NN
follow up cohort	LE1342	f	1		no	no	no	not available		8.57769	NN	NN
follow up cohort	LE0215	m	1		no	no	no	not available		8.58316	DN	NN
follow up cohort	LE2199	f	1		no	no	no	not available		8.59411	NN	NN
follow up cohort	LE1373	f	1		no	no	no	not available		8.59959	NN	NN
follow up cohort	LE0952	f	1		no	no	no	not available		8.60507	NN	NN
follow up cohort	LE1364	m	1		no	no	no	not available		8.60507	NN	NN
follow up cohort	LB0363	f	1		no	no	no	not available		8.62149	NN	NN
follow up cohort	LB0743	f	1		no	no	no	not available		8.62971	DN	NN
follow up cohort	LE0134	f	1		no	no	no	not available		8.64887	NN	NN
follow up cohort	LE1468	m	1		no	no	no	not available		8.67077	NN	NN
follow up cohort	LE1527	f	1		no	no	no	not available		8.67351	NN	NN
follow up cohort	LB0113	f	1		no	no	no	not available		8.67625	NN	NN
follow up cohort	LE0885	m	1		no	no	no	not available		8.68994	NN	NN
follow up cohort	LE1359	m	1		no	no	no	not available		8.68994	NN	NN
follow up cohort	LB0326	m	1		no	no	no	not available		8.69815	NN	NN
follow up cohort	LE0231	f	1		no	no	no	not available		8.73922	NN	NN
follow up cohort	LE0842	m	1		no	no	no	not available		8.76112	NN	NN
follow up cohort	LE2073	f	1		no	no	no	not available		8.76112	NN	NN
follow up cohort	LE0767	f	1		no	no	no	not available		8.76386	NN	NN
follow up cohort	LE0467	f	1		no	no	no	not available		8.79945	DN	NN
follow up cohort	LB0408	f	1		no	no	no	not available		8.80493	NN	NN
follow up cohort	LE1148	f	1		no	no	no	not available		8.8104	NN	NN
follow up cohort	LE0668	m	1		no	no	no	not available		8.81314	NN	NN
follow up cohort	LEO_BI_279658_STARKEY_LB-OS-07	f	1		no	no	no	not available		8.81314	NN	NN
follow up cohort	LE0916	f	1		no	no	no	not available		8.81588	NN	NN
follow up cohort	LE0075	f	1		no	no	no	not available		8.83231	NN	NN
follow up cohort	LE0400	f	1		no	no	no	not available		8.83231	DN	NN
follow up cohort	LE1394	f	1		no	no	no	not available		8.85147	NN	NN
follow up cohort	LE1418	f	1		no	no	no	not available		8.85421	NN	NN
follow up cohort	LE0139	f	1		no	no	no	not available		8.85969	NN	NN
follow up cohort	LE0264	m	1		no	no	no	not available		8.86242	NN	NN
follow up cohort	LE1622	f	1		no	no	no	not available		8.8679	NN	NN
follow up cohort	LE0739	f	1		no	no	no	not available		8.87337	NN	NN
follow up cohort	LE1951	f	1		no	no	no	not available		8.87337	NN	NN
follow up cohort	LE1098	f	1		no	no	no	not available		8.88433	NN	NN
follow up cohort	LE0761	f	1		no	no	no	not available		8.8898	DN	NN
follow up cohort	LE0772	f	1		no	no	no	not available		8.89254	NN	NN
follow up cohort	LE1190	f	1		no	no	no	not available		8.89254	NN	NN
follow up cohort	LE0469	f	1		no	no	no	not available		8.89528	DN	NN
follow up cohort	LB0518	m	1		no	no	no	not available		8.90623	NN	NN
follow up cohort	LE0840	m	1		no	no	no	not available		8.9117	NN	NN
follow up cohort	LE2200	m	1		no	no	no	not available		8.92539	NN	NN
follow up cohort	LE0377	m	1		no	no	no	not available		8.93087	NN	NN
follow up cohort	LE0699	f	1		no	no	no	not available		8.94456	NN	NN
follow up cohort	LE0350	f	1		no	no	no	not available		8.95551	NN	NN
follow up cohort	LE1050	f	1		no	no	no	not available		8.96372	NN	NN
follow up cohort	LE1881	m	1		no	no	no	not available		8.96372	DN	NN
follow up cohort	LE0883	f	1		no	no	no	not available		8.96646	NN	NN
follow up cohort	LE1457	f	1		no	no	no	not available		8.97194	NN	NN
follow up cohort	LE0376	m	1		no	no	no	not available		8.97741	NN	NN
follow up cohort	LE1178	m	1		no	no	no	not available		8.98015	NN	NN
follow up cohort	LE0863	f	1		no	no	no	not available		8.98563	NN	NN
follow up cohort	LE0324	m	1		no	no	no	not available		8.9911	NN	NN
follow up cohort	LE0093	f	1		no	no	no	not available		9.00205	DN	NN
follow up cohort	LE0903	m	1		no	no	no	not available		9.00205	DN	NN
follow up cohort	LE1350	f	1		no	no	no	not available		9.00205	NN	NN
follow up cohort	LE0239	f	1		no	no	no	not available		9.02943	NN	NN
follow up cohort	LE1187	f	1		no	no	no	not available		9.03765	DN	NN
follow up cohort	LE0639	m	1		no	no	no	NORMAL		9.0486	NN	NN
follow up cohort	LE1769	f	1		no	no	no	not available		9.0705	NN	NN
follow up cohort	LE0504	m	1		no	no	no	not available		9.07324	NN	NN
follow up cohort	LE0724	f	1		no	no	no	not available		9.07871	NN	NN
follow up cohort	LE0700	f	1		no	no	no	not available		9.08693	NN	NN
follow up cohort	LE0822	m	1		no	no	no	not available		9.0924	NN	NN
follow up cohort	LE1281	f	1		no	no	no	not available		9.0924	NN	NN
follow up cohort	LE0286	f	1		no	no	no	not available		9.1499	NN	NN
follow up cohort	LE0666	f	1		no	no	no	not available		9.15264	DN	NN
follow up cohort	LE1564	m	1		no	no	no	not available		9.15264	NN	NN
follow up cohort	LE0456	f	1		no	no	no	not available		9.18001	NN	NN
follow up cohort	LE0314	m	1		no	no	no	not available		9.1937	NN	NN
follow up cohort	LE0449	f	1		no	no	no	not available		9.19644	NN	NN
follow up cohort	LE0731	m	1		no	no	no	not available		9.21561	NN	NN
follow up cohort	LE0800	f	1		no	no	no	not available		9.22108	NN	NN
follow up cohort	LE0007	f	1		no	no	no	not available		9.23203	DN	NN
follow up cohort	LE0071	m	1		no	no	no	not available		9.23751	NN	NN
follow up cohort	LE1282	m	1		no	no	no	not available		9.24572	NN	NN
follow up cohort	LE0935	m	1		no	no	no	not available		9.2731	NN	NN
follow up cohort	LB0207	f	1		no	no	no	not available		9.28131	NN	NN
follow up cohort	LE0747	f	1		no	no	no	not available		9.28405	NN	NN
follow up cohort	LE2196	f	1		no	no	no	not available		9.28405	NN	NN
follow up cohort	LE0337	m	1		no	no	no	not available		9.29227	NN	NN
follow up cohort	LB0117	f	1		no	no	no	not available		9.30595	NN	NN
follow up cohort	LE0770	f	1		no	no	no	not available		9.31143	NN	NN
follow up cohort	LE0852	f	1		no	no	no	not available		9.33333	NN	NN
follow up cohort	LE0855	f	1		no	no	no	not available		9.33333	NN	NN
follow up cohort	LE0254	f	1		no	no	no	not available		9.3744	NN	NN
follow up cohort	LE1995	m	1		no	no	no	not available		9.3744	NN	NN
follow up cohort	LE1030	f	1		no	no	no	NORMAL		9.37988	NN	NN
follow up cohort	LE1553	f	1		no	no	no	not available		9.38261	NN	NN
follow up cohort	LB0080	f	1		no	no	no	not available		9.38809	NN	NN
follow up cohort	LE2518	f	1		no	no	no	not available		9.39357	NN	NN
follow up cohort	LB0213	f	1		no	no	no	not available		9.3963	NN	NN
follow up cohort	LE0106	m	1		no	no	no	not available		9.3963	NN	NN
follow up cohort	LE1686	m	1		no	no	no	not available		9.3963	NN	NN
follow up cohort	LE0860	f	1		no	no	no	not available		9.40178	NN	NN
follow up cohort	LE1107	f	1		no	no	no	not available		9.40178	NN	NN
follow up cohort	LE0897	f	1		no	no	no	not available		9.42094	NN	NN
follow up cohort	LE1361	m	1		no	no	no	not available		9.4319	NN	NN
follow up cohort	LE0756	f	1		no	no	no	not available		9.45654	NN	NN
follow up cohort	LE0332	f	1		no	no	no	not available		9.4757	NN	NN
follow up cohort	LB0665	f	1		no	no	no	not available		9.4976	NN	NN
follow up cohort	LE0284	f	1		no	no	no	not available		9.50034	NN	NN
follow up cohort	LE0164	m	1		no	no	no	not available		9.53046	NN	NN
follow up cohort	LE0720	f	1		no	no	no	not available		9.55236	NN	NN
follow up cohort	LB0114	f	1		no	no	no	not available		9.61259	NN	NN
follow up cohort	LE0804	m	1		no	no	no	not available		9.62902	NN	NN
follow up cohort	LE0250	f	1		no	no	no	not available		9.63997	NN	NN
follow up cohort	LE0992	f	1		no	no	no	not available		9.6783	NN	NN
follow up cohort	LE0172	f	1		no	no	no	not available		9.68652	DN	NN
follow up cohort	LE0921	m	1		no	no	no	not available		9.70568	NN	NN
follow up cohort	LE1008	f	1		no	no	no	not available		9.71389	NN	NN
follow up cohort	LE1222	f	1		no	no	no	not available		9.71389	NN	NN
follow up cohort	LE0618	m	1		no	no	no	not available		9.72485	NN	NN
follow up cohort	LE0446	f	1		no	no	no	not available		9.73032	NN	NN
follow up cohort	LE1794	m	1		no	no	no	not available		9.75222	NN	NN
follow up cohort	LE1255	m	1		no	no	no	not available		9.76318	NN	NN
follow up cohort	LE0299	f	1		no	no	no	not available		9.77687	NN	NN
follow up cohort	LE1215	f	1		no	no	no	not available		9.77687	NN	NN
follow up cohort	LE0502	f	1		no	no	no	not available		9.78782	NN	NN
follow up cohort	LE1010	m	1		no	no	no	not available		9.79603	NN	NN
follow up cohort	LE0943	f	1		no	no	no	not available		9.80151	NN	NN
follow up cohort	LE1836	f	1		no	no	no	not available		9.80424	NN	NN
follow up cohort	LE0205	f	1		no	no	no	not available		9.80698	NN	NN
follow up cohort	LE1780	m	1		no	no	no	not available		9.82888	NN	NN
follow up cohort	LE0097	m	1		no	no	no	not available		9.84257	NN	NN
follow up cohort	LE0891	m	1		no	no	no	not available		9.859	NN	NN
follow up cohort	LE1099	f	1		no	no	no	not available		9.87817	NN	NN
follow up cohort	LE0490	m	1		no	no	no	not available		9.88912	NN	NN
follow up cohort	LE0964	f	1		no	no	no	not available		9.89733	NN	NN
follow up cohort	LEO_BI_181357	m	1		no	no	no	not available		9.9	NN	NN
follow up cohort	LB0667	f	1		no	no	no	not available		9.91362	NN	NN
follow up cohort	LE1046	m	1		no	no	no	not available		9.93566	NN	NN
follow up cohort	LE0171	f	1		no	no	no	not available		9.99863	NN	NN
follow up cohort	LE0497	m	1		no	no	no	not available		9.99863	NN	NN
follow up cohort	LE1265	m	1		no	no	no	not available		9.99863	NN	NN
follow up cohort	LE0503	m	1		no	no	no	not available		10.0014	NN	NN
follow up cohort	LE1017	m	1		no	no	no	not available		10.0014	DN	NN
follow up cohort	LE1154	f	1		no	no	no	not available		10.0014	NN	NN
follow up cohort	LE1714	m	1		no	no	no	not available		10.0233	NN	NN
follow up cohort	LE0258	f	1		no	no	no	not available		10.0287	NN	NN
follow up cohort	LE0238	m	1		no	no	no	not available		10.0643	NN	NN
follow up cohort	LE2317	f	1		no	no	no	not available		10.0753	NN	NN
follow up cohort	LE0893	f	1		no	no	no	not available		10.1054	NN	NN
follow up cohort	LE0526	m	1		no	no	no	not available		10.1109	NN	NN
follow up cohort	LE1131	m	1		no	no	no	not available		10.1164	NN	NN
follow up cohort	LE0386	f	1		no	no	no	not available		10.1465	DN	NN
follow up cohort	LE0388	f	1		no	no	no	not available		10.1465	DN	NN
follow up cohort	LE1352	f	1		no	no	no	not available		10.1602	NN	NN
follow up cohort	LE0468	f	1		no	no	no	not available		10.1985	NN	NN
follow up cohort	LE0892	m	1		no	no	no	not available		10.2067	NN	NN
follow up cohort	LE0495	f	1		no	no	no	not available		10.2149	NN	NN
follow up cohort	LE1172	f	1		no	no	no	not available		10.2204	NN	NN
follow up cohort	LE0868	m	1		no	no	no	not available		10.2231	NN	NN
follow up cohort	LE0421	f	1		no	no	no	not available		10.2423	DN	NN
follow up cohort	LE0491	f	1		no	no	no	not available		10.245	NN	NN
follow up cohort	LE0252	f	1		no	no	no	not available		10.3162	NN	NN
follow up cohort	LE0076	f	1		no	no	no	not available		10.3299	NN	NN
follow up cohort	LE0781	f	1		no	no	no	not available		10.3491	NN	NN
follow up cohort	LE1289	f	1		no	no	no	not available		10.3573	DN	NN
follow up cohort	LE1293	m	1		no	no	no	not available		10.3573	DN	NN
follow up cohort	LEO_BI_279651_STARKEY_LB-NC-18	f	1		no	no	no	not available		10.3682	NN	NN
follow up cohort	LE0877	m	1		no	no	no	not available		10.3929	DN	NN
follow up cohort	LE0408	f	1		no	no	no	not available		10.4011	NN	NN
follow up cohort	LE1152	m	1		no	no	no	not available		10.423	NN	NN
follow up cohort	LE0564	f	1		no	no	no	NORMAL		10.475	NN	NN
follow up cohort	LE2116	m	1		no	no	no	not available		10.5243	NN	NN
follow up cohort	LE0488	f	1		no	no	no	not available		10.5298	NN	NN
follow up cohort	LE1786	f	1		no	no	no	not available		10.5517	DN	NN
follow up cohort	LE0081	f	1		no	no	no	not available		10.5681	NN	NN
follow up cohort	LB0626	f	1		no	no	no	not available		10.5845	NN	NN
follow up cohort	LE0355	f	1		no	no	no	not available		10.59	NN	NN
follow up cohort	LB0227	m	1		no	no	no	not available		10.6557	NN	NN
follow up cohort	LE1144	m	1		no	no	no	not available		10.6804	NN	NN
follow up cohort	LE0407	f	1		no	no	no	not available		10.7406	DN	NN
follow up cohort	LE0283	m	1		no	no	no	not available		10.7652	NN	NN
follow up cohort	LE0437	f	1		no	no	no	not available		10.7817	NN	NN
follow up cohort	LE1528	m	1		no	no	no	not available		10.8255	NN	NN
follow up cohort	LE1402	f	1		no	no	no	not available		10.8528	NN	NN
follow up cohort	LE0141	f	1		no	no	no	not available		10.8912	NN	NN
follow up cohort	LB0030	m	1		no	no	no	not available		10.9049	DN	NN
follow up cohort	LE1004	f	1		no	no	no	not available		10.9131	NN	NN
follow up cohort	LE0875	f	1		no	no	no	not available		10.9432	NN	NN
follow up cohort	LB0424	f	1		no	no	no	not available		10.9459	DN	NN
follow up cohort	LE0251	f	1		no	no	no	not available		10.9541	NN	NN
follow up cohort	LE0821	f	1		no	no	no	not available		10.9651	NN	NN
follow up cohort	LE1020	m	1		no	no	no	not available		10.9651	NN	NN
follow up cohort	LE0105	f	1		no	no	no	not available		11	NN	NN
follow up cohort	LE0226	m	1		no	no	no	not available		11.0007	NN	NN
follow up cohort	LE0665	m	1		no	no	no	not available		11.0335	NN	NN
follow up cohort	LB0124	f	1		no	no	no	not available		11.0691	NN	NN
follow up cohort	LB0136	f	1		no	no	no	not available		11.0773	NN	NN
follow up cohort	LE1267	f	1		no	no	no	not available		11.1102	NN	NN
follow up cohort	LE0959	f	1		no	no	no	not available		11.1184	NN	NN
follow up cohort	LE0981	f	1		no	no	no	NORMAL		11.154	NN	NN
follow up cohort	LE0925	f	1		no	no	no	not available		11.1814	NN	NN
follow up cohort	LE0099	f	1		no	no	no	not available		11.217	NN	NN
follow up cohort	LE1143	f	1		no	no	no	not available		11.3073	NN	NN
follow up cohort	LB0231	f	1		no	no	no	not available		11.3593	DN	NN
follow up cohort	LB0001	f	1		no	no	no	not available		11.3977	NN	NN
follow up cohort	LE0745	f	1		no	no	no	not available		11.5	NN	NN
follow up cohort	LE0142	f	1		no	no	no	not available		11.5264	NN	NN
follow up cohort	LE1025	f	1		no	no	no	not available		11.551	NN	NN
follow up cohort	LB1046	m	1		no	no	no	not available		11.5592	DN	NN
follow up cohort	LE0936	f	1		no	no	no	not available		11.6578	NN	NN
follow up cohort	LE1035	m	1		no	no	no	not available		11.6578	NN	NN
follow up cohort	LE0815	m	1		no	no	no	not available		11.6742	NN	NN
follow up cohort	LE1075	f	1		no	no	no	not available		11.6824	NN	NN
follow up cohort	LE0361	f	1		no	no	no	not available		11.7399	NN	NN
follow up cohort	LE1260	f	1		no	no	no	not available		11.8275	DN	NN
follow up cohort	LE0255	f	1		no	no	no	not available		11.9754	NN	NN
follow up cohort	LE0797	f	1		no	no	no	not available		12.0575	NN	NN
follow up cohort	LB0198	f	1		no	no	no	not available		12.1369	NN	NN
follow up cohort	LE0972	m	1		no	no	no	NORMAL		12.2108	NN	NN
follow up cohort	LE2323	m	1		no	no	no	not available		12.2108	NN	NN
follow up cohort	LE0499	f	1		no	no	no	not available		12.5503	NN	NN
follow up cohort	LE1980	m	1		no	no	no	not available		12.5695	NN	NN
follow up cohort	LE0978	m	1		no	no	no	not available		12.5859	NN	NN
follow up cohort	LE0232	f	1		no	no	no	not available		12.5886	NN	NN
follow up cohort	LE0832	f	1		no	no	no	not available		12.6324	NN	NN
follow up cohort	LB0125	f	1		no	no	no	not available		12.7337	NN	NN
follow up cohort	LB0204	f	1		no	no	no	not available		13.076	NN	NN
follow up cohort	LE0999	f	1		no	no	no	not available		13.2567	NN	NN
follow up cohort	LE0278	f	1		no	no	no	not available		13.5989	NN	NN
follow up cohort	LE0240	f	1		no	no	no	not available		13.7988	NN	NN
follow up cohort	LE2021	f	2	3	yes	yes	yes	not available	yes		NN	DD
follow up cohort	LE2450	f	2	8	yes	not available	yes	not available	not available		NN	DD
follow up cohort	LE2439	f	2	2	yes	not available	yes	not available	not available		DN	DN
follow up cohort	LE2104	m	2	3.5	yes	not available	yes	not available	not available		NN	DN
follow up cohort	LE2459	m	2	3.5	yes	not available	no	not available	not available		DN	DN
follow up cohort	LE0626	m	2	5	yes	yes	yes	POSITIVE	not available		NN	DN
follow up cohort	LE0663	m	2	5	yes	not available	yes	ABNORMAL NERVE	not available		NN	DN
follow up cohort	LE1897	m	2	5	no	not available	yes	not available	not available		DN	DN
follow up cohort	LE2147	f	2	5	yes	not available	no	not available	not available		NN	DN
follow up cohort	LE0637	m	2	6	yes	yes	yes	POSITIVE	not available		NN	DN
follow up cohort	LE0042	m	2	6	yes	not available	no	not available	not available		DN	DN
follow up cohort	LE2355	f	2	6	yes	not available	yes	not available	not available		DN	DN
follow up cohort	LE2460	f	2	6	yes	not available	yes	not available	not available		NN	DN
follow up cohort	LB0467	m	2	6	no	not available	yes	not available	not available		NN	DN
follow up cohort	LE0795	f	2	6	yes	yes	yes	not available	not available		NN	DN
follow up cohort	LE1959	m	2	6.5	no	not available	yes	not available	not available		NN	DN
follow up cohort	110767.07, 2202	f	2	7	yes	not available	yes	POSITIVE	not available		NN	DN
follow up cohort	LE0658	m	2	7	yes	not available	yes	POSITIVE	not available		NN	DN
follow up cohort	LE0050	f	2	7	yes	yes	yes	ABNORMAL NERVE	not available		NN	DN
follow up cohort	LE1214	m	2	7	yes	not available	no	not available	not available		NN	DN
follow up cohort	LE2454	m	2	7	no	not available	yes	not available	not available		NN	DN
follow up cohort	LE0043	m	2	7	yes	not available	no	not available	not available		DN	DN
follow up cohort	LE2559	m	2	7	yes	not available	yes	not available	not available		NN	DN
follow up cohort	LE0155	f	2	8	yes	not available	yes	ABNORMAL NERVE	not available		DN	DN
follow up cohort	LE1417	f	2	8	yes	not available	no	not available	not available		NN	DN
follow up cohort	LE2203	m	2	8	no	not available	yes	not available	not available		NN	DN
follow up cohort	LB0122	f	2	9	yes	not available	yes	not available	not available		DN	DN
follow up cohort	LB0236	f	2	9	no	not available	no	not available	not available		NN	DN
follow up cohort	LE0527	f	2	9	yes	not available	yes	not available	not available		NN	DN
follow up cohort	LE1245	m	2	9.5	yes	not available	no	not available	not available		NN	DN
follow up cohort	LE0957	f	2	10	yes	not available	no	not available	not available		NN	DN
follow up cohort	32201	f	2	unknown	yes	not available	no	not available	not available		NN	DN
follow up cohort	LE0661	m	2	unknown	yes	not available	no	not available	not available		NN	DN
follow up cohort	LE1975	m	2	≤2	no	not available	yes	not available	not available		NN	DN
follow up cohort	LE2260	m	2	≤3	yes	not available	yes	not available	not available		NN	DN
follow up cohort	LE2495	m	2	≤4	no	not available	yes	not available	not available		NN	DN
follow up cohort	LE2289	m	2	≤8	no	not available	yes	not available	not available		NN	DN
follow up cohort	LE0654	m	2	unknown	no	not available	no	ABNORMAL NERVE	not available		NN	DN
follow up cohort	LE0650	m	2	unknown	no	not available	no	ABNORMAL NERVE	not available		NN	DN
follow up cohort	1862	f	2	unknown	yes	yes	no	not available	not available		DN	DN
follow up cohort	LE0975	m	2	unknown	no	not available	yes	not available	not available		DN	DN
follow up cohort	LE2266	m	2	0.25	yes	not available	yes	not available	not available		NN	NN
follow up cohort	LE2453	m	2	0.3	no	not available	yes	not available	not available		NN	NN
follow up cohort	LB0507	m	2	0.5	yes	not available	yes	not available	not available		NN	NN
follow up cohort	LE2149	m	2	0.75	yes	not available	yes	not available	not available		NN	NN
follow up cohort	LE1288	m	2	1	yes	yes	yes	not available	not available		DN	NN
follow up cohort	70384	m	2	1	yes	yes	yes	POSITIVE	not available		NN	NN
follow up cohort	LE2226	m	2	1	yes	not available	no	not available	not available		NN	NN
follow up cohort	LE2658	m	2	1	yes	not available	yes	not available	not available		NN	NN
follow up cohort	LE2688	m	2	1	yes	not available	no	not available	not available		NN	NN
follow up cohort	LB0554	m	2	1.5	no	not available	yes	not available	not available		NN	NN
follow up cohort	LE0730	f	2	1.5	yes	not available	yes	not available	yes		DN	NN
follow up cohort	LE0623	f	2	2	yes	yes	yes	POSITIVE	not available		NN	NN
follow up cohort	LE1077	m	2	2	yes	yes	yes	not available	not available		DN	NN
follow up cohort	LE2501	m	2	2	no	not available	yes	not available	yes		NN	NN
follow up cohort	LB0268	m	2	2	yes	not available	no	not available	not available		NN	NN
follow up cohort	LE1208	m	2	2.5	yes	not available	yes	not available	not available		NN	NN
follow up cohort	LE1706	f	2	2.5	yes	not available	yes	not available	not available		NN	NN
follow up cohort	LE0648	m	2	3	yes	yes	yes	not available	not available		DN	NN
follow up cohort	LE0659	f	2	3	yes	yes	no	POSITIVE	not available		NN	NN
follow up cohort	LB0683	m	2	3	yes	yes	yes	POSITIVE	not available		NN	NN
follow up cohort	LE0644	m	2	3	unknown	not available	unknown	POSITIVE	not available		DN	NN
follow up cohort	LE2473	m	2	3	yes	not available	yes	POSITIVE	not available		NN	NN
follow up cohort	LE1134	m	2	3	yes	not available	yes	not available	not available		NN	NN
follow up cohort	LB0185	m	2	3	yes	not available	yes	not available	not available		NN	NN
follow up cohort	LB0637	m	2	3	yes	not available	yes	not available	not available		NN	NN
follow up cohort	LE0540	m	2	3	yes	not available	yes	not available	not available		DN	NN
follow up cohort	LE0796	f	2	3	yes	yes	yes	not available	not available		DN	NN
follow up cohort	LE2542	m	2	3	no	not available	yes	not available	not available		NN	NN
follow up cohort	LE2667	m	2	3	no	not available	yes	not available	not available		NN	NN
follow up cohort	LB0883	m	2	3.5	yes	not available	no	not available	not available		NN	NN
follow up cohort	LE0764	m	2	4	yes	yes	yes	not available	not available		NN	NN
follow up cohort	LB0147	m	2	4	yes	not available	yes	POSITIVE	not available		NN	NN
follow up cohort	LE1458	f	2	4	yes	not available	yes	not available	not available		NN	NN
follow up cohort	LE1612	m	2	4	yes	not available	yes	not available	not available		DN	NN
follow up cohort	LE2465	m	2	4	yes	not available	yes	not available	not available		NN	NN
follow up cohort	LB0657	m	2	4	yes	not available	no	not available	not available		NN	NN
follow up cohort	LB0730	m	2	4	yes	not available	no	not available	not available		NN	NN
follow up cohort	LB3659	m	2	4	yes	not available	yes	not available	not available		NN	NN
follow up cohort	LE0434	m	2	4	yes	yes	yes	not available	not available		NN	NN
follow up cohort	LE1307	m	2	4	yes	yes	yes	not available	yes		DN	NN
follow up cohort	LE2637	m	2	4	yes	not available	yes	not available	not available		NN	NN
follow up cohort	LE2666	m	2	4	no	not available	yes	not available	not available		NN	NN
follow up cohort	LE1223	f	2	4.5	yes	not available	yes	not available	not available		NN	NN
follow up cohort	LE2218	f	2	4.5	yes	yes	yes	not available	not available		NN	NN
follow up cohort	LE0079	m	2	5	yes	yes	no	not available	not available		NN	NN
follow up cohort	LB0320	m	2	5	yes	not available	no	NORMAL	not available		NN	NN
follow up cohort	LE1184	m	2	5	yes	not available	no	not available	not available		DN	NN
follow up cohort	LE0655	m	2	5	no	not available	yes	POSITIVE	not available		DN	NN
follow up cohort	LE1982	m	2	5	yes	not available	yes	POSITIVE	not available		NN	NN
follow up cohort	LE0856	m	2	5	yes	not available	yes	not available	not available		DN	NN
follow up cohort	LE1856	m	2	5	yes	not available	no	not available	not available		NN	NN
follow up cohort	LE2074	m	2	5	yes	not available	yes	not available	not available		NN	NN
follow up cohort	LE2359	m	2	5	yes	not available	yes	not available	not available		NN	NN
follow up cohort	LB0258	m	2	5	no	not available	no	not available	not available		NN	NN
follow up cohort	LB0040	f	2	5.5	yes	not available	yes	not available	not available		DN	NN
follow up cohort	LE0019	m	2	6	yes	yes	yes	not available	not available		NN	NN
follow up cohort	LE1137	m	2	6	yes	yes	no	not available	not available		NN	NN
follow up cohort	LE1138	m	2	6	yes	yes	no	not available	not available		NN	NN
follow up cohort	LE1228	m	2	6	yes	yes	yes	not available	not available		NN	NN
follow up cohort	LE0750	m	2	6	yes	yes	yes	not available	not available		NN	NN
follow up cohort	LE0248	f	2	6	yes	yes	no	not available	not available		NN	NN
follow up cohort	LE0938	f	2	6	yes	not available	yes	ABNORMAL NERVE	not available		DN	NN
follow up cohort	LE0431	f	2	6	no	yes	no	not available	not available		DN	NN
follow up cohort	LE1167	m	2	6	yes	not available	yes	not available	not available		NN	NN
follow up cohort	LE1571	m	2	6	yes	not available	yes	not available	not available		NN	NN
follow up cohort	LE1857	f	2	6	no	not available	yes	not available	not available		NN	NN
follow up cohort	LE2197	m	2	6	yes	not available	yes	not available	not available		DN	NN
follow up cohort	LB0197, LB3519	m	2	6	yes	not available	yes	not available	not available		NN	NN
follow up cohort	LE0330	m	2	6	yes	not available	yes	not available	not available		NN	NN
follow up cohort	LE0780	f	2	6	yes	not available	yes	not available	not available		NN	NN
follow up cohort	LE0824	m	2	6	no	not available	yes	not available	not available		NN	NN
follow up cohort	LE0950	m	2	6.5	yes	not available	yes	POSITIVE	not available		NN	NN
follow up cohort	LB0127	m	2	6.5	no	not available	yes	POSITIVE	not available		NN	NN
follow up cohort	LE2257	m	2	6.5	no	not available	yes	not available	not available		NN	NN
follow up cohort	LE0479	f	2	6.5	yes	not available	no	not available	not available		NN	NN
follow up cohort	LE1889	f	2	6.5	yes	not available	yes	not available	not available		NN	NN
follow up cohort	LB0346	f	2	6.7	yes	yes	yes	not available	not available		DN	NN
follow up cohort	LE0926	f	2	7	yes	yes	yes	ABNORMAL NERVE	not available		NN	NN
follow up cohort	LE0947	m	2	7	yes	yes	yes	not available	not available		NN	NN
follow up cohort	LE1271	m	2	7	yes	yes	yes	not available	not available		DN	NN
follow up cohort	LE1947	m	2	7	yes	yes	yes	not available	not available		NN	NN
follow up cohort	LB3906	m	2	7	yes	yes	yes	not available	not available		NN	NN
follow up cohort	LE2686	m	2	7	yes	yes	yes	not available	not available		NN	NN
follow up cohort	LE0011	f	2	7	yes	not available	yes	ABNORMAL NERVE	not available		DN	NN
follow up cohort	LB0096	m	2	7	no	not available	yes	POSITIVE	not available		DN	NN
follow up cohort	LE0944	m	2	7	yes	not available	yes	not available	not available		NN	NN
follow up cohort	LE1155	f	2	7	yes	yes	yes	not available	not available		NN	NN
follow up cohort	LE1224	f	2	7	yes	not available	no	not available	not available		DN	NN
follow up cohort	LE1291	m	2	7	yes	not available	yes	not available	not available		NN	NN
follow up cohort	LE1530	m	2	7	yes	not available	no	not available	not available		NN	NN
follow up cohort	LE1713	f	2	7	yes	not available	no	not available	not available		DN	NN
follow up cohort	LE1758	f	2	7	yes	not available	yes	not available	not available		NN	NN
follow up cohort	LE1868	m	2	7	yes	not available	no	not available	not available		NN	NN
follow up cohort	LB0402	m	2	7	yes	not available	no	not available	not available		NN	NN
follow up cohort	LB0407	m	2	7	yes	not available	no	not available	not available		DN	NN
follow up cohort	LB0735	m	2	7	no	not available	yes	not available	not available		DN	NN
follow up cohort	LE0266	m	2	7	no	not available	yes	not available	not available		DN	NN
follow up cohort	LE0417	m	2	7	yes	yes	no	not available	not available		NN	NN
follow up cohort	LE2158	m	2	7	yes	not available	yes	not available	not available		NN	NN
follow up cohort	LE1127	m	2	7.5	yes	yes	no	not available	not available		NN	NN
follow up cohort	LE2426	m	2	7.5	yes	yes	no	not available	not available		NN	NN
follow up cohort	LE0450	f	2	7.5	yes	yes	yes	not available	not available		NN	NN
follow up cohort	LE0997	f	2	7.5	yes	yes	no	not available	not available		DN	NN
follow up cohort	LE1256	f	2	7.5	yes	not available	yes	not available	not available		DN	NN
follow up cohort	LB0366	m	2	7.5	yes	not available	no	not available	not available		NN	NN
follow up cohort	LE0929	m	2	8	yes	yes	yes	POSITIVE	not available		DN	NN
follow up cohort	LE1227	f	2	8	yes	yes	no	not available	not available		NN	NN
follow up cohort	LB1152	m	2	8	yes	yes	no	not available	not available		NN	NN
follow up cohort	LE0533	f	2	8	yes	yes	no	not available	not available		DN	NN
follow up cohort	LE0786	m	2	8	yes	yes	no	not available	not available		NN	NN
follow up cohort	LE0331	f	2	8	yes	yes	no	not available	not available		NN	NN
follow up cohort	LE0945	m	2	8	yes	yes	yes	not available	not available		NN	NN
follow up cohort	LE0225	f	2	8	yes	not available	yes	POSITIVE	not available		NN	NN
follow up cohort	LE0010	f	2	8	yes	not available	yes	POSITIVE	not available		DN	NN
follow up cohort	LE2115	m	2	8	yes	not available	yes	POSITIVE	not available		NN	NN
follow up cohort	LE0219	f	2	8	yes	not available	yes	POSITIVE	not available		NN	NN
follow up cohort	LE0018	f	2	8	yes	not available	no	not available	not available		DN	NN
follow up cohort	LE1205	f	2	8	yes	not available	no	not available	not available		DN	NN
follow up cohort	LE1276	f	2	8	yes	not available	no	not available	not available		NN	NN
follow up cohort	LB0112	f	2	8	yes	not available	no	not available	not available		NN	NN
follow up cohort	LB0121	m	2	8	yes	not available	yes	not available	not available		DN	NN
follow up cohort	LB0543	f	2	8	yes	not available	yes	not available	not available		DN	NN
follow up cohort	441662	f	2	8	yes	not available	yes	not available	not available		NN	NN
follow up cohort	LE0054	m	2	8	yes	not available	yes	not available	not available		NN	NN
follow up cohort	LE0062	m	2	8	yes	not available	no	not available	not available		NN	NN
follow up cohort	LE0110	m	2	8	yes	not available	no	not available	not available		NN	NN
follow up cohort	LE0312	m	2	8	yes	not available	no	not available	not available		NN	NN
follow up cohort	LE0444	f	2	8	yes	not available	yes	not available	not available		NN	NN
follow up cohort	LE0787	m	2	8	yes	not available	yes	not available	not available		NN	NN
follow up cohort	LE0976	m	2	8	yes	not available	yes	not available	not available		DN	NN
follow up cohort	LE2097	f	2	8	no	not available	yes	not available	not available		NN	NN
follow up cohort	LE2505	m	2	8	no	not available	yes	not available	not available		DN	NN
follow up cohort	LE2591	m	2	8	yes	not available	yes	not available	not available		NN	NN
follow up cohort	LE2601	f	2	8	yes	not available	yes	not available	not available		NN	NN
follow up cohort	LE2612	f	2	8	yes	not available	yes	not available	not available		NN	NN
follow up cohort	LE0216	f	2	8.5	yes	not available	yes	not available	not available		DN	NN
follow up cohort	LE0476	m	2	8.5	yes	not available	yes	not available	not available		NN	NN
follow up cohort	LE1212	m	2	9	yes	yes	no	not available	not available		NN	NN
follow up cohort	LE0737	f	2	9	yes	yes	no	not available	not available		NN	NN
follow up cohort	LE0670	f	2	9	yes	not available	yes	ABNORMAL NERVE	not available		DN	NN
follow up cohort	LE0645	f	2	9	yes	not available	yes	POSITIVE	not available		DN	NN
follow up cohort	LE0023	f	2	9	yes	not available	yes	not available	not available		DN	NN
follow up cohort	LE1209	f	2	9	yes	not available	yes	not available	not available		NN	NN
follow up cohort	LE1463	m	2	9	yes	yes	yes	not available	not available		NN	NN
follow up cohort	LB0008	f	2	9	yes	not available	no	not available	not available		NN	NN
follow up cohort	LB0361	f	2	9	yes	not available	no	not available	not available		NN	NN
follow up cohort	LE0459	m	2	9	no	not available	yes	not available	not available		NN	NN
follow up cohort	LE0460	m	2	9	yes	not available	yes	not available	not available		NN	NN
follow up cohort	LE0498	m	2	9	yes	not available	yes	not available	not available		NN	NN
follow up cohort	LE1958	m	2	9	yes	not available	yes	not available	not available		NN	NN
follow up cohort	LE2148	f	2	9	no	not available	yes	not available	not available		NN	NN
follow up cohort	LE2676	m	2	9	yes	not available	yes	not available	not available		NN	NN
follow up cohort	LE0521	m	2	9.5	yes	not available	yes	not available	not available		NN	NN
follow up cohort	LE0523	f	2	10	yes	yes	yes	not available	not available		NN	NN
follow up cohort	LE1304	f	2	10	yes	yes	yes	not available	not available		NN	NN
follow up cohort	LE0854	m	2	10	yes	not available	no	not available	not available		NN	NN
follow up cohort	LB0081	f	2	10	yes	not available	yes	not available	not available		DN	NN
follow up cohort	LB0266	m	2	10	no	not available	no	not available	not available		DN	NN
follow up cohort	LE0222	f	2	10	yes	not available	no	not available	not available		NN	NN
follow up cohort	LE0354	m	2	10	yes	not available	yes	not available	not available		NN	NN
follow up cohort	LE0375	m	2	10	yes	not available	no	not available	not available		NN	NN
follow up cohort	LE0448	f	2	10	yes	not available	yes	not available	not available		DN	NN
follow up cohort	LE0472	f	2	10	yes	not available	yes	not available	not available		NN	NN
follow up cohort	LE0794	f	2	10	no	not available	yes	not available	not available		NN	NN
follow up cohort	LE0828	m	2	10	yes	not available	yes	not available	not available		NN	NN
follow up cohort	LE1892	f	2	10	yes	not available	yes	not available	not available		NN	NN
follow up cohort	LE1005	f	2	10.5	yes	not available	yes	not available	not available		DN	NN
follow up cohort	LE0712	m	2	11	unknown	not available	unknown	POSITIVE	not available		NN	NN
follow up cohort	LB0345	f	2	11	yes	not available	no	not available	not available		NN	NN
follow up cohort	LB1328	f	2	11	yes	not available	yes	not available	not available		NN	NN
follow up cohort	LE0363	f	2	11	yes	not available	no	not available	not available		NN	NN
follow up cohort	LE0233	f	2	12	yes	yes	yes	not available	not available		NN	NN
follow up cohort	LE2202	f	2	12	yes	not available	yes	not available	not available		NN	NN
follow up cohort	LE0477	m	2	12	yes	not available	yes	not available	not available		NN	NN
follow up cohort	LE0844	f	2	13	yes	not available	no	POSITIVE	not available		NN	NN
follow up cohort	LE2516	f	2	13	yes	not available	yes	not available	not available		NN	NN
follow up cohort	LE0980	f	2	unknown	yes	yes	no	not available	not available		NN	NN
follow up cohort	LE2288	m	2	<3	yes	not available	yes	not available	not available		NN	NN
follow up cohort	LE1168	m	2	<6	yes	not available	yes	ABNORMAL NERVE	not available		NN	NN
follow up cohort	LE0206	m	2	>5	yes	not available	no	not available	not available		NN	NN
follow up cohort	LE1933	m	2	≤5	no	not available	yes	not available	not available		NN	NN
follow up cohort	LB1242	m	2	≤5	yes	not available	no	not available	not available		NN	NN
follow up cohort	LE1935	m	2	≤6	yes	not available	yes	not available	not available		DN	NN
follow up cohort	LE2146	m	2	≤6	yes	not available	no	not available	not available		NN	NN
follow up cohort	LB0552	f	2	≤6	yes	not available	yes	not available	not available		DN	NN
follow up cohort	LE1412	m	2	≤7	yes	not available	yes	not available	not available		NN	NN
follow up cohort	LE0656	f	2	unknown	unknown	not available	unknown	POSITIVE	not available		NN	NN
follow up cohort	LE0751	m	2	unknown	yes	not available	no	not available	not available		NN	NN
follow up cohort	LE2595	m	2	9	yes	yes	no	not available	yes		NN	NN
follow up cohort	LE2598	f	2	5	yes	yes	no	not available	yes		NN	NN
follow up cohort	LE2599	m	2	4	yes	yes	yes	not available	yes		NN	NN
follow up cohort	LE0942	f	2	9	yes	yes	no	not available	not available		NN	NN
follow up cohort	LE1175	m	2	unknown	yes	not available	no	not available	not available		NN	NN
