# Supplementary material for: A GJA9 frameshift variant is associated with polyneuropathy in Leonberger dogs
Source: BMC Genomics. 2017 Aug 25;18:662. doi: 10.1186/s12864-017-4081-z (PMC5574090; doi:10.1186/s12864-017-4081-z)
Supplement: Supplementary file 2 — GWAS results comparing 176 cases vs. 138 controls. (XLSX 11371 kb) [file 12864_2017_4081_MOESM2_ESM.xlsx]

## Sheet: Tabelle1
Chromosome	Position	Strand	A1	A2	N	effB	se_effB	chi2.1df	P1df	Pc1df
15	12345641	u	C	T	315	0.378261	0.0781056	23.4541	1.27927e-06	1.96602e-06
15	12765329	u	G	A	315	0.378261	0.0781056	23.4541	1.27927e-06	1.96602e-06
15	12230370	u	C	T	314	0.380673	0.0791774	23.1154	1.52565e-06	2.33069e-06
15	12321031	u	T	C	315	0.379908	0.0794729	22.8517	1.74999e-06	2.66098e-06
15	13354622	u	G	T	315	0.379908	0.0794729	22.8517	1.74999e-06	2.66098e-06
15	15019712	u	C	A	315	0.379908	0.0794729	22.8517	1.74999e-06	2.66098e-06
15	15460059	u	G	A	315	0.379908	0.0794729	22.8517	1.74999e-06	2.66098e-06
15	15420702	u	A	G	315	0.371334	0.0781508	22.5768	2.01904e-06	3.05522e-06
15	14053005	u	G	A	315	0.368325	0.0787536	21.8737	2.91198e-06	4.35204e-06
15	14865885	u	A	G	315	0.368325	0.0787536	21.8737	2.91198e-06	4.35204e-06
15	15038029	u	G	A	315	0.368325	0.0787536	21.8737	2.91198e-06	4.35204e-06
15	15109326	u	A	G	315	0.368325	0.0787536	21.8737	2.91198e-06	4.35204e-06
15	15127054	u	T	C	315	0.368325	0.0787536	21.8737	2.91198e-06	4.35204e-06
15	15150385	u	T	C	315	0.368325	0.0787536	21.8737	2.91198e-06	4.35204e-06
15	15198685	u	T	C	315	0.368325	0.0787536	21.8737	2.91198e-06	4.35204e-06
15	15200497	u	T	A	315	0.368325	0.0787536	21.8737	2.91198e-06	4.35204e-06
15	15251209	u	C	T	315	0.368325	0.0787536	21.8737	2.91198e-06	4.35204e-06
15	15311184	u	C	T	315	0.368325	0.0787536	21.8737	2.91198e-06	4.35204e-06
15	15314432	u	A	C	315	0.368325	0.0787536	21.8737	2.91198e-06	4.35204e-06
15	15328298	u	G	A	315	0.368325	0.0787536	21.8737	2.91198e-06	4.35204e-06
15	15411199	u	G	A	315	0.368325	0.0787536	21.8737	2.91198e-06	4.35204e-06
15	14047080	u	G	A	314	0.367927	0.0787424	21.8326	2.97501e-06	4.44302e-06
15	14857363	u	C	A	305	0.370131	0.0792899	21.7909	3.04044e-06	4.53739e-06
15	15077920	u	G	A	314	0.366028	0.0785988	21.6869	3.20974e-06	4.78124e-06
15	15315217	u	C	T	315	0.354045	0.0761209	21.6326	3.30191e-06	4.91383e-06
15	15280276	u	A	C	314	0.359165	0.0778105	21.3064	3.91417e-06	5.79152e-06
15	12303915	u	A	C	315	0.333271	0.0724211	21.177	4.18754e-06	6.18185e-06
15	15337761	u	T	C	311	0.358557	0.0779397	21.164	4.21612e-06	6.22261e-06
15	5920509	u	G	A	311	0.308774	0.0679002	20.6795	5.42931e-06	7.94487e-06
15	15061182	u	G	T	308	0.367274	0.0810629	20.5275	5.8782e-06	8.57866e-06
15	6704679	u	T	C	314	0.351492	0.0777366	20.4447	6.13809e-06	8.94483e-06
15	15362586	u	A	G	310	0.353256	0.0782255	20.393	6.30587e-06	9.18097e-06
15	4581084	u	C	T	315	0.346972	0.0776904	19.9459	7.96636e-06	1.15072e-05
15	531738	u	A	G	315	0.348071	0.0780846	19.8703	8.28778e-06	1.19555e-05
15	6458316	u	T	C	315	0.348071	0.0780846	19.8703	8.28778e-06	1.19555e-05
15	6475899	u	G	T	315	0.348071	0.0780846	19.8703	8.28778e-06	1.19555e-05
15	6477569	u	C	T	315	0.348071	0.0780846	19.8703	8.28778e-06	1.19555e-05
15	6485194	u	G	A	315	0.348071	0.0780846	19.8703	8.28778e-06	1.19555e-05
15	6542363	u	G	A	315	0.348071	0.0780846	19.8703	8.28778e-06	1.19555e-05
15	6549971	u	A	G	315	0.348071	0.0780846	19.8703	8.28778e-06	1.19555e-05
15	6565380	u	G	A	315	0.348071	0.0780846	19.8703	8.28778e-06	1.19555e-05
15	6585483	u	C	T	315	0.348071	0.0780846	19.8703	8.28778e-06	1.19555e-05
15	6594592	u	G	A	315	0.348071	0.0780846	19.8703	8.28778e-06	1.19555e-05
15	6664676	u	C	T	315	0.348071	0.0780846	19.8703	8.28778e-06	1.19555e-05
15	5892253	u	T	C	311	0.298117	0.0669068	19.8533	8.36185e-06	1.20588e-05
15	6787073	u	G	A	315	0.343402	0.0773137	19.7284	8.92644e-06	1.28446e-05
15	12434511	u	C	T	315	0.32344	0.0728619	19.7054	9.03434e-06	1.29946e-05
15	12461541	u	T	C	315	0.32344	0.0728619	19.7054	9.03434e-06	1.29946e-05
15	6484683	u	A	C	314	0.345931	0.0784178	19.4603	1.02713e-05	1.47099e-05
15	4920710	u	C	T	311	0.345064	0.0783206	19.4109	1.05401e-05	1.50817e-05
15	6694772	u	G	A	313	0.341728	0.0782243	19.0844	1.25065e-05	1.77923e-05
15	15043264	u	C	A	311	0.348412	0.079842	19.0425	1.27838e-05	1.81734e-05
15	12344319	u	A	G	315	0.299604	0.0688116	18.9572	1.33686e-05	1.89761e-05
15	12246595	u	T	C	315	0.298209	0.06968	18.3158	1.87147e-05	2.6265e-05
15	14110165	u	A	T	313	0.251103	0.059015	18.1043	2.09133e-05	2.92412e-05
15	18339912	u	T	A	312	0.333223	0.0786758	17.9386	2.2815e-05	3.18067e-05
15	13965295	u	C	T	314	0.250293	0.0593194	17.8034	2.44947e-05	3.40669e-05
15	18339783	u	G	C	315	0.330597	0.0784161	17.7741	2.48746e-05	3.45773e-05
15	5928835	u	C	T	315	0.279936	0.0664979	17.7215	2.55719e-05	3.55136e-05
15	6013217	u	C	A	315	0.279936	0.0664979	17.7215	2.55719e-05	3.55136e-05
15	19265551	u	T	G	315	0.235058	0.0559733	17.6355	2.67545e-05	3.70994e-05
15	18336608	u	C	T	314	0.328127	0.0786465	17.4071	3.01699e-05	4.16668e-05
15	19270977	u	A	C	315	0.236736	0.0568258	17.3556	3.09985e-05	4.27722e-05
15	15837446	u	T	C	315	0.248798	0.0600541	17.1636	3.42938e-05	4.71586e-05
15	15848174	u	C	T	315	0.248798	0.0600541	17.1636	3.42938e-05	4.71586e-05
15	15865453	u	C	T	315	0.248798	0.0600541	17.1636	3.42938e-05	4.71586e-05
1	54214259	u	C	T	315	-0.184603	0.0447667	17.0047	3.7288e-05	5.11321e-05
15	13842774	u	A	G	312	0.234772	0.0570948	16.9082	3.92312e-05	5.3705e-05
15	11059532	u	G	A	314	0.285172	0.0694066	16.8815	3.97866e-05	5.44396e-05
15	495776	u	G	A	315	0.284923	0.0696813	16.7195	4.3334e-05	5.91236e-05
1	54097759	u	G	A	315	-0.181308	0.0446392	16.4968	4.87313e-05	6.62261e-05
16	58706978	u	T	C	315	0.172832	0.0428056	16.3022	5.40016e-05	7.31361e-05
15	19441430	u	C	A	313	0.230922	0.0572366	16.2773	5.47162e-05	7.40713e-05
28	9848298	u	A	G	315	-0.168731	0.0418984	16.2179	5.6457e-05	7.63477e-05
15	21299776	u	G	A	315	0.298583	0.0747138	15.9709	6.43245e-05	8.66075e-05
15	20022164	u	C	T	315	0.213367	0.0538081	15.7238	7.32952e-05	9.8255e-05
33	28435922	u	A	G	315	0.222508	0.0561342	15.7122	7.37468e-05	9.884e-05
28	9816208	u	T	C	315	-0.164469	0.0418806	15.4221	8.5976e-05	0.00011464
6	63824715	u	C	T	307	-0.183299	0.046683	15.4171	8.62059e-05	0.000114936
28	8819314	u	T	C	315	0.173484	0.0443104	15.3288	9.03278e-05	0.000120244
33	28380051	u	C	T	315	0.2103	0.053925	15.2089	9.62505e-05	0.000127856
1	54107985	u	G	A	315	0.184822	0.047535	15.1175	0.000101022	0.000133977
15	21238620	u	T	C	315	0.258007	0.0664253	15.0868	0.000102679	0.000136101
15	21319873	u	A	G	315	0.258007	0.0664253	15.0868	0.000102679	0.000136101
15	21927501	u	T	C	315	0.302909	0.0781352	15.0291	0.000105869	0.000140186
11	53150076	u	G	A	315	-0.345038	0.0890821	15.0021	0.000107391	0.000142134
33	28390528	u	A	G	311	0.220134	0.0569282	14.9527	0.000110238	0.000145774
15	8595539	u	T	C	315	0.219796	0.058547	14.0938	0.000173913	0.000226503
15	8610058	u	G	A	315	0.219796	0.058547	14.0938	0.000173913	0.000226503
15	8669137	u	C	T	315	0.219796	0.058547	14.0938	0.000173913	0.000226503
15	8674185	u	C	A	315	0.219796	0.058547	14.0938	0.000173913	0.000226503
15	8658555	u	G	A	308	0.221025	0.0590283	14.0205	0.00018083	0.000235206
15	5828842	u	C	T	301	0.192974	0.0516134	13.9789	0.000184878	0.000240293
15	1528676	u	T	A	314	0.204474	0.054866	13.889	0.000193933	0.000251661
33	28656277	u	A	G	315	0.204711	0.0549798	13.8637	0.000196563	0.000254959
33	28653775	u	T	C	315	0.206581	0.0558153	13.6985	0.000214626	0.000277575
33	28667575	u	A	G	315	0.206581	0.0558153	13.6985	0.000214626	0.000277575
15	8581145	u	A	G	309	0.215926	0.0588767	13.45	0.000245003	0.000315469
15	5038378	u	A	C	315	0.244384	0.0667838	13.3907	0.000252871	0.000325258
1	54203690	u	A	C	315	0.187985	0.0515446	13.3009	0.000265284	0.000340681
15	46365416	u	A	G	315	-0.241029	0.0664185	13.1692	0.000284585	0.000364615
16	53259396	u	T	G	315	-0.161713	0.0445697	13.1647	0.000285269	0.000365462
15	22518579	u	C	T	314	0.278259	0.0767596	13.1411	0.000288888	0.000369944
15	4882183	u	A	G	315	0.200002	0.0552117	13.1221	0.000291828	0.000373583
16	58228165	u	T	C	315	-0.155405	0.0430101	13.0553	0.000302421	0.000386685
1	54036624	u	C	T	315	-0.159245	0.0440931	13.0434	0.000304349	0.000389068
28	8135807	u	T	C	314	0.160822	0.0446861	12.9523	0.000319525	0.000407809
1	50727654	u	T	C	312	-0.548215	0.152853	12.8633	0.00033509	0.000427001
15	4796806	u	A	G	314	0.198311	0.0553165	12.8524	0.00033705	0.000429415
15	46061142	u	A	G	315	-0.236152	0.0659843	12.8086	0.000345035	0.000439246
16	58109023	u	A	G	314	-0.154706	0.0432531	12.7933	0.00034787	0.000442735
1	54300813	u	G	A	315	0.163491	0.0458861	12.6947	0.000366687	0.000465868
15	5781375	u	T	C	314	0.183846	0.0516034	12.6927	0.000367087	0.000466359
15	21181765	u	G	A	315	0.182621	0.0514499	12.5989	0.000385977	0.000489543
15	21201061	u	G	A	315	0.182621	0.0514499	12.5989	0.000385977	0.000489543
15	21227250	u	T	C	315	0.182621	0.0514499	12.5989	0.000385977	0.000489543
1	49766307	u	G	A	315	-0.540272	0.152876	12.4896	0.000409227	0.000518026
1	50398687	u	C	T	315	-0.540272	0.152876	12.4896	0.000409227	0.000518026
1	50415282	u	G	A	315	-0.540272	0.152876	12.4896	0.000409227	0.000518026
1	50590735	u	A	G	315	-0.540272	0.152876	12.4896	0.000409227	0.000518026
1	50686285	u	G	T	315	-0.540272	0.152876	12.4896	0.000409227	0.000518026
1	50744859	u	A	G	315	-0.540272	0.152876	12.4896	0.000409227	0.000518026
1	51793983	u	A	G	315	-0.540272	0.152876	12.4896	0.000409227	0.000518026
1	56321817	u	A	C	315	-0.540272	0.152876	12.4896	0.000409227	0.000518026
15	8624083	u	A	G	302	0.209206	0.0592126	12.483	0.000410667	0.000519788
1	54303745	u	C	T	315	0.176432	0.0501428	12.3805	0.000433831	0.00054811
5	5774951	u	C	A	315	0.313506	0.0892867	12.3287	0.000446047	0.000563026
1	54153718	u	G	C	315	-0.154486	0.0440113	12.3211	0.000447857	0.000565234
15	17213939	u	C	T	314	0.170138	0.048545	12.2832	0.00045705	0.000576449
28	10058016	u	T	C	315	-0.152311	0.0434995	12.2601	0.000462737	0.000583382
28	10080029	u	G	A	315	-0.152311	0.0434995	12.2601	0.000462737	0.000583382
15	5862037	u	A	G	315	0.186465	0.0533039	12.237	0.000468521	0.000590431
5	6325410	u	C	T	315	0.283	0.080966	12.2171	0.000473535	0.00059654
11	10183459	u	T	C	315	0.145712	0.0416902	12.2159	0.00047385	0.000596923
15	21536229	u	C	A	315	0.236289	0.0677676	12.1574	0.000488924	0.000615275
33	28232197	u	C	T	315	0.145254	0.0417396	12.1104	0.000501401	0.000630449
15	5876618	u	A	G	314	0.184938	0.0533821	12.0022	0.00053139	0.000666873
1	54305680	u	T	C	315	0.173817	0.0501742	12.0012	0.000531671	0.000667215
15	46383218	u	T	G	315	-0.233704	0.0675118	11.9832	0.000536814	0.000673454
1	53882069	u	C	G	314	0.160656	0.0465046	11.9344	0.000551075	0.000690745
15	46023808	u	C	G	315	-0.225228	0.0652081	11.9301	0.000552351	0.000692292
28	9567567	u	G	A	315	0.144796	0.0420103	11.8796	0.000567523	0.000710671
3	72887719	u	A	T	315	-0.420156	0.122061	11.8486	0.000577033	0.000722182
3	72916031	u	T	G	315	-0.420156	0.122061	11.8486	0.000577033	0.000722182
3	73168998	u	C	T	315	-0.420156	0.122061	11.8486	0.000577033	0.000722182
15	34118007	u	A	G	315	-0.165559	0.0482153	11.7906	0.000595311	0.000744291
15	34123261	u	A	G	315	-0.165559	0.0482153	11.7906	0.000595311	0.000744291
15	22607573	u	T	C	315	0.218515	0.0636393	11.79	0.000595506	0.000744526
2	83592810	u	A	G	314	0.14129	0.0412689	11.7214	0.000617865	0.00077154
28	9830182	u	G	T	315	-0.1432	0.04185	11.7083	0.000622234	0.000776815
28	9659589	u	T	C	315	-0.146387	0.0428203	11.6871	0.000629366	0.000785423
28	9667996	u	G	A	315	-0.146387	0.0428203	11.6871	0.000629366	0.000785423
28	9703418	u	T	C	315	-0.146387	0.0428203	11.6871	0.000629366	0.000785423
11	51889766	u	A	G	307	-0.332383	0.0973939	11.647	0.000643069	0.000801954
1	50272515	u	C	T	315	-0.512178	0.150148	11.6359	0.000646903	0.000806576
1	50738401	u	G	A	315	-0.512178	0.150148	11.6359	0.000646903	0.000806576
1	50816917	u	G	A	315	-0.512178	0.150148	11.6359	0.000646903	0.000806576
15	21168631	u	T	C	315	0.18861	0.0553175	11.6253	0.000650607	0.000811042
16	53213464	u	G	A	315	-0.140027	0.041084	11.6165	0.000653687	0.000814753
15	34145805	u	C	A	315	-0.164206	0.0482775	11.5688	0.000670661	0.000835203
1	50839762	u	C	T	306	-0.509617	0.150218	11.5091	0.000692548	0.000861546
15	10621857	u	G	T	303	0.177124	0.0523541	11.446	0.000716491	0.000890331
23	29256943	u	C	T	315	-0.234378	0.0694458	11.3905	0.000738216	0.000916424
1	50827732	u	C	T	313	-0.521134	0.154587	11.3645	0.000748595	0.00092888
37	17470414	u	G	A	315	-0.141153	0.0420187	11.2848	0.000781444	0.000968268
15	10360774	u	C	T	310	0.174546	0.0520143	11.2609	0.000791566	0.000980394
15	7172194	u	T	C	305	0.194828	0.0581376	11.2302	0.00080475	0.000996179
1	58430491	u	C	T	315	-0.535734	0.159883	11.2278	0.000805817	0.000997456
1	50839462	u	G	A	314	-0.511119	0.152564	11.2238	0.00080756	0.000999542
1	50839564	u	G	T	314	-0.511119	0.152564	11.2238	0.00080756	0.000999542
5	3548314	u	T	A	315	0.181034	0.0540609	11.2139	0.000811888	0.00100472
1	54372700	u	G	A	313	0.170027	0.0507755	11.2131	0.000812235	0.00100514
28	9501246	u	C	T	315	0.140217	0.0419452	11.1746	0.000829226	0.00102546
1	54117752	u	T	C	315	0.155234	0.0464717	11.1583	0.000836552	0.00103422
15	36012692	u	G	A	311	-0.168637	0.0505623	11.1238	0.000852264	0.001053
15	10463874	u	T	A	308	0.173343	0.0519805	11.1207	0.000853716	0.00105474
5	6670077	u	C	T	315	0.291055	0.0873204	11.1101	0.000858577	0.00106054
5	6688440	u	T	C	315	0.291055	0.0873204	11.1101	0.000858577	0.00106054
1	54492230	u	C	T	315	0.158641	0.0477007	11.0606	0.000881797	0.00108827
2	83241681	u	A	G	315	0.133319	0.0402004	10.9982	0.000912028	0.00112433
15	10577312	u	C	T	315	0.172026	0.0518728	10.9979	0.000912161	0.00112449
15	10650763	u	A	T	315	0.172026	0.0518728	10.9979	0.000912161	0.00112449
15	4874094	u	T	C	309	0.184352	0.0555936	10.9963	0.000912953	0.00112543
15	8779825	u	C	T	313	0.207871	0.0626885	10.9954	0.000913385	0.00112595
1	56235164	u	C	T	312	-0.544893	0.164334	10.9944	0.000913888	0.00112655
37	17350372	u	T	C	315	0.190147	0.0574145	10.9682	0.00092689	0.00114204
1	54067637	u	A	G	315	-0.498376	0.150543	10.9596	0.000931221	0.0011472
3	25662733	u	A	C	301	-0.244947	0.0741171	10.9221	0.000950234	0.00116985
11	53798977	u	G	A	315	-0.224888	0.0682681	10.8516	0.000987084	0.00121369
4	58600509	u	C	T	315	-0.158548	0.0481394	10.8473	0.000989399	0.00121644
28	8179455	u	G	A	314	0.143661	0.043727	10.7939	0.00101837	0.00125088
37	5736660	u	A	G	315	0.133837	0.0408162	10.7519	0.00104173	0.00127861
37	5742328	u	G	A	315	0.133837	0.0408162	10.7519	0.00104173	0.00127861
37	17449942	u	C	T	315	0.185119	0.0564568	10.7515	0.00104195	0.00127887
16	32053656	u	C	T	315	-0.176667	0.0539101	10.7392	0.00104891	0.00128714
37	5572168	u	G	A	315	0.13231	0.0404426	10.7031	0.00106955	0.00131163
1	56461995	u	C	T	315	-0.482807	0.14758	10.7027	0.00106979	0.00131191
15	2655972	u	T	C	307	0.194757	0.0596019	10.6774	0.00108451	0.00132937
26	1436325	u	C	T	315	0.172396	0.052886	10.626	0.00111506	0.00136556
7	16440440	u	C	T	314	0.148859	0.04567	10.624	0.0011163	0.00136703
11	10259580	u	T	C	313	0.136898	0.0420626	10.5925	0.00113546	0.00138972
15	4670532	u	C	T	314	0.170455	0.0523984	10.5824	0.0011417	0.00139711
26	705328	u	T	C	314	0.179552	0.0552408	10.5648	0.00115264	0.00141005
15	10379044	u	T	C	314	0.163646	0.0504172	10.5355	0.00117105	0.00143183
1	53150913	u	T	A	315	0.141926	0.0437709	10.5137	0.00118493	0.00144823
11	51936976	u	C	A	315	-0.309111	0.0953639	10.5066	0.00118951	0.00145365
11	52339621	u	C	T	315	-0.309111	0.0953639	10.5066	0.00118951	0.00145365
28	9638628	u	C	T	314	0.136141	0.0420304	10.4919	0.00119901	0.00146487
26	24784150	u	G	A	315	-0.164039	0.0506557	10.4866	0.00120241	0.00146889
37	5559670	u	G	A	315	0.130924	0.0404628	10.4696	0.00121355	0.00148205
15	36014205	u	G	A	311	-0.163646	0.0506825	10.4255	0.00124288	0.00151668
38	2093783	u	T	C	311	0.132217	0.0409575	10.4209	0.00124598	0.00152033
15	8727841	u	A	T	314	0.203828	0.0631586	10.4151	0.00124991	0.00152498
15	12459359	u	T	C	315	0.162786	0.0504473	10.4126	0.00125159	0.00152696
5	7943911	u	G	C	309	0.275634	0.0854264	10.4107	0.00125284	0.00152843
37	5632732	u	T	C	315	0.132729	0.041174	10.3917	0.00126582	0.00154374
15	22355959	u	T	C	310	0.207118	0.0642527	10.3909	0.0012664	0.00154443
11	31955712	u	G	A	313	-0.17184	0.0533156	10.3882	0.00126823	0.00154659
1	57889089	u	A	G	315	-0.504215	0.156605	10.3662	0.00128345	0.00156453
16	34925496	u	A	C	313	-0.170051	0.0528275	10.3619	0.00128644	0.00156805
11	32189301	u	A	C	315	-0.171817	0.0534664	10.3268	0.00131109	0.00159711
11	32355419	u	C	T	315	-0.171817	0.0534664	10.3268	0.00131109	0.00159711
11	32428643	u	A	G	315	-0.171817	0.0534664	10.3268	0.00131109	0.00159711
11	32580961	u	G	A	315	-0.171817	0.0534664	10.3268	0.00131109	0.00159711
15	10942424	u	T	G	315	0.174926	0.0544658	10.3148	0.00131966	0.0016072
6	68677937	u	A	G	315	0.184558	0.0574785	10.3098	0.00132323	0.00161141
15	32478475	u	A	T	315	-0.152446	0.0475127	10.2946	0.00133417	0.0016243
15	32501819	u	T	A	315	-0.152446	0.0475127	10.2946	0.00133417	0.0016243
1	57879829	u	T	C	314	-0.502458	0.156607	10.2938	0.00133478	0.00162501
11	10480305	u	A	G	315	0.134105	0.0419017	10.243	0.00137204	0.00166886
1	53445913	u	A	G	315	0.139607	0.0436267	10.2403	0.00137407	0.00167125
28	7010437	u	T	C	315	0.136644	0.0427932	10.196	0.00140747	0.00171053
28	7032740	u	A	G	315	0.136644	0.0427932	10.196	0.00140747	0.00171053
37	5606540	u	T	G	314	0.130893	0.0410262	10.1791	0.00142044	0.00172577
15	19299365	u	T	C	312	0.166087	0.0520654	10.1759	0.0014229	0.00172867
3	72937589	u	C	A	314	-0.353945	0.111052	10.1583	0.00143656	0.00174471
2	27527175	u	G	A	315	-0.147021	0.0461476	10.1499	0.00144308	0.00175237
1	54225855	u	G	A	315	0.176062	0.055284	10.1423	0.00144908	0.00175941
35	13406076	u	C	T	315	-0.157415	0.0494323	10.1408	0.00145025	0.00176079
15	13092494	u	C	T	315	0.22029	0.0691781	10.1404	0.00145057	0.00176117
15	13097267	u	A	G	315	0.22029	0.0691781	10.1404	0.00145057	0.00176117
15	14902871	u	T	C	315	0.22029	0.0691781	10.1404	0.00145057	0.00176117
15	14984735	u	A	G	315	0.22029	0.0691781	10.1404	0.00145057	0.00176117
15	14996150	u	A	G	315	0.22029	0.0691781	10.1404	0.00145057	0.00176117
15	15010046	u	C	A	315	0.22029	0.0691781	10.1404	0.00145057	0.00176117
3	72445159	u	C	A	315	-0.353637	0.111069	10.1374	0.00145289	0.00176389
15	29470524	u	A	G	315	-0.502366	0.158098	10.0969	0.00148521	0.00180183
15	29555434	u	A	G	315	-0.502366	0.158098	10.0969	0.00148521	0.00180183
15	29558039	u	A	G	315	-0.502366	0.158098	10.0969	0.00148521	0.00180183
15	30364874	u	G	T	315	-0.502366	0.158098	10.0969	0.00148521	0.00180183
15	8745942	u	A	G	307	0.168124	0.0529115	10.0962	0.00148575	0.00180246
16	54668525	u	G	A	315	0.13246	0.0416977	10.0912	0.00148975	0.00180716
16	34936429	u	G	A	315	-0.166732	0.0525118	10.0815	0.00149769	0.00181647
23	28917460	u	A	T	315	-0.149038	0.0469469	10.0781	0.00150041	0.00181965
15	19284234	u	A	G	315	0.164537	0.051847	10.0712	0.00150608	0.00182631
15	15623621	u	C	T	314	0.196914	0.0621607	10.0351	0.00153585	0.00186122
15	10944289	u	T	C	315	0.175077	0.0552992	10.0236	0.00154547	0.00187249
15	10953224	u	C	T	315	0.175077	0.0552992	10.0236	0.00154547	0.00187249
7	16578915	u	G	T	315	0.142827	0.0451126	10.0236	0.0015455	0.00187252
15	10947670	u	T	C	314	0.17444	0.0550994	10.023	0.00154601	0.00187313
14	26118944	u	A	G	311	0.134775	0.042581	10.0182	0.00155002	0.00187782
15	8770278	u	C	T	311	0.199853	0.0631519	10.015	0.00155274	0.001881
37	17436429	u	A	G	314	-0.13426	0.0424549	10.0008	0.00156471	0.00189503
1	50341601	u	G	A	314	-0.447188	0.141619	9.97097	0.00159027	0.00192497
18	51943666	u	G	T	315	0.184834	0.0585362	9.97047	0.00159071	0.00192548
28	7455955	u	C	T	315	0.133507	0.0422839	9.96923	0.00159178	0.00192674
15	19247108	u	T	G	315	0.165059	0.0522896	9.96426	0.00159608	0.00193177
1	53213661	u	T	C	315	0.13726	0.0435119	9.95107	0.00160756	0.0019452
4	41997872	u	A	G	315	-0.24835	0.078756	9.94399	0.00161375	0.00195245
15	34197480	u	C	T	315	-0.155645	0.0493832	9.93375	0.00162276	0.00196299
11	53087797	u	A	G	314	-0.299537	0.0950556	9.92989	0.00162617	0.00196698
15	14637399	u	C	G	315	0.157961	0.0501398	9.92506	0.00163043	0.00197197
11	32106609	u	G	C	315	-0.167039	0.05304	9.91807	0.00163664	0.00197923
32	14727058	u	C	A	315	-0.574447	0.18241	9.9175	0.00163714	0.00197982
15	4603875	u	C	T	315	0.167756	0.0532819	9.91281	0.00164132	0.0019847
15	18176008	u	G	A	315	0.165091	0.0524373	9.91215	0.00164191	0.00198539
23	31332564	u	G	T	312	0.136104	0.0432391	9.90802	0.0016456	0.00198971
15	36032279	u	C	T	310	-0.15947	0.0506666	9.90639	0.00164706	0.00199142
11	53017121	u	A	G	315	-0.297728	0.0946102	9.90293	0.00165016	0.00199504
11	53032305	u	G	T	315	-0.297728	0.0946102	9.90293	0.00165016	0.00199504
11	53078304	u	G	A	315	-0.297728	0.0946102	9.90293	0.00165016	0.00199504
11	53091914	u	A	G	315	-0.297728	0.0946102	9.90293	0.00165016	0.00199504
11	53109001	u	T	A	315	-0.297728	0.0946102	9.90293	0.00165016	0.00199504
11	53137722	u	G	A	315	-0.297728	0.0946102	9.90293	0.00165016	0.00199504
15	2511279	u	G	C	307	0.187839	0.0597238	9.89189	0.00166009	0.00200665
15	8546323	u	T	C	309	0.174394	0.0554562	9.88923	0.00166249	0.00200946
2	25810516	u	T	C	315	-0.139798	0.0444837	9.87641	0.00167411	0.00202305
6	63860897	u	A	G	315	0.142954	0.0455018	9.87034	0.00167964	0.00202951
1	64173043	u	A	G	315	-0.50058	0.159597	9.83782	0.0017096	0.00206451
1	65580232	u	G	A	315	-0.50058	0.159597	9.83782	0.0017096	0.00206451
1	65621342	u	T	G	315	-0.50058	0.159597	9.83782	0.0017096	0.00206451
1	65624578	u	A	G	315	-0.50058	0.159597	9.83782	0.0017096	0.00206451
1	65793210	u	C	T	315	-0.50058	0.159597	9.83782	0.0017096	0.00206451
1	65840224	u	C	T	315	-0.50058	0.159597	9.83782	0.0017096	0.00206451
1	65889118	u	C	T	315	-0.50058	0.159597	9.83782	0.0017096	0.00206451
1	66042968	u	G	A	315	-0.50058	0.159597	9.83782	0.0017096	0.00206451
1	66050711	u	T	C	315	-0.50058	0.159597	9.83782	0.0017096	0.00206451
1	66208471	u	C	T	315	-0.50058	0.159597	9.83782	0.0017096	0.00206451
1	66261433	u	G	A	315	-0.50058	0.159597	9.83782	0.0017096	0.00206451
1	66348437	u	C	T	315	-0.50058	0.159597	9.83782	0.0017096	0.00206451
1	66358395	u	T	C	315	-0.50058	0.159597	9.83782	0.0017096	0.00206451
1	66376836	u	C	T	315	-0.50058	0.159597	9.83782	0.0017096	0.00206451
1	66406974	u	A	G	315	-0.50058	0.159597	9.83782	0.0017096	0.00206451
1	66449289	u	C	T	315	-0.50058	0.159597	9.83782	0.0017096	0.00206451
1	66592027	u	G	T	315	-0.50058	0.159597	9.83782	0.0017096	0.00206451
6	63249323	u	A	C	306	-0.137708	0.0439209	9.83057	0.00171635	0.00207239
28	10176636	u	A	G	315	-0.134436	0.0429727	9.78689	0.00175761	0.00212056
1	48045476	u	T	G	315	-0.453127	0.144866	9.78383	0.00176053	0.00212397
1	48048087	u	C	T	315	-0.453127	0.144866	9.78383	0.00176053	0.00212397
7	16324123	u	A	G	308	0.153084	0.048953	9.77915	0.00176502	0.00212921
4	42051604	u	T	A	315	-0.202607	0.0648181	9.77049	0.00177335	0.00213893
13	55604685	u	A	T	315	0.130628	0.0418869	9.72562	0.00181717	0.00219003
1	65758273	u	A	G	314	-0.497567	0.159638	9.71472	0.00182798	0.00220264
15	15054255	u	T	A	315	0.214506	0.0688371	9.71028	0.0018324	0.00220778
37	17851122	u	G	A	315	-0.140851	0.0452515	9.68841	0.00185434	0.00223335
15	18219509	u	A	C	314	0.157935	0.0507881	9.67013	0.00187288	0.00225494
1	54504092	u	G	A	315	0.15306	0.0492471	9.65966	0.00188359	0.00226741
1	54517305	u	G	A	315	0.15306	0.0492471	9.65966	0.00188359	0.00226741
16	56603940	u	T	C	315	-0.134148	0.0431842	9.64981	0.00189372	0.00227921
26	1664364	u	G	A	315	0.172262	0.0554834	9.63947	0.0019044	0.00229164
15	2874307	u	C	T	311	0.186032	0.0599641	9.62477	0.0019197	0.00230945
11	6979049	u	T	C	315	0.131961	0.0425897	9.60026	0.0019455	0.00233947
1	53234327	u	A	G	315	0.134477	0.0434071	9.5978	0.00194811	0.0023425
1	53289739	u	A	G	315	0.134477	0.0434071	9.5978	0.00194811	0.0023425
15	2718278	u	G	A	307	0.185099	0.0597618	9.59309	0.00195311	0.00234831
4	41875187	u	A	T	315	-0.205804	0.0664888	9.58101	0.001966	0.00236331
37	16836797	u	A	G	315	-0.139035	0.0449219	9.57924	0.0019679	0.00236552
5	7928093	u	C	G	315	0.263562	0.085276	9.55241	0.00199687	0.00239919
5	7937550	u	A	G	315	0.263562	0.085276	9.55241	0.00199687	0.00239919
5	7985670	u	C	A	315	0.263562	0.085276	9.55241	0.00199687	0.00239919
28	11549158	u	C	T	315	-0.137372	0.044463	9.54546	0.00200445	0.002408
28	11207252	u	T	G	315	-0.458946	0.148592	9.53964	0.00201081	0.0024154
37	5519599	u	T	C	315	0.12601	0.0408075	9.53517	0.00201571	0.00242109
33	29130196	u	C	A	313	0.131395	0.0425632	9.52993	0.00202148	0.00242779
26	24205903	u	T	C	314	-0.13928	0.0451257	9.52645	0.00202531	0.00243224
1	55287659	u	G	A	313	-0.306709	0.099425	9.51613	0.00203674	0.00244552
6	64588153	u	T	C	315	0.137333	0.0445232	9.51435	0.00203871	0.0024478
38	4831886	u	G	T	307	0.152438	0.0494362	9.50819	0.00204557	0.00245577
15	49556811	u	C	T	315	0.16285	0.0528579	9.49196	0.00206374	0.00247687
15	2687666	u	G	T	313	0.183236	0.0594856	9.48854	0.00206759	0.00248134
23	49295711	u	C	T	315	0.314324	0.102121	9.47377	0.00208431	0.00250074
37	17334658	u	G	A	314	0.17758	0.0577229	9.46441	0.00209497	0.00251311
1	50233925	u	C	T	301	-0.463976	0.150882	9.45623	0.00210433	0.00252397
1	54366323	u	T	G	314	0.139516	0.0453742	9.45434	0.0021065	0.0025265
15	49567671	u	G	T	315	0.16325	0.0531047	9.4502	0.00211126	0.00253202
1	54167137	u	A	G	315	0.139455	0.0453748	9.44575	0.00211639	0.00253797
1	54167204	u	C	A	315	0.139455	0.0453748	9.44575	0.00211639	0.00253797
15	2807035	u	C	A	315	0.183074	0.0595749	9.44334	0.00211918	0.0025412
16	53241612	u	C	T	315	-0.130109	0.0423426	9.44194	0.00212079	0.00254308
1	66387318	u	C	T	311	-0.490025	0.159644	9.42176	0.00214426	0.00257029
5	8248989	u	G	A	313	0.248264	0.0808834	9.42129	0.00214481	0.00257093
33	16608121	u	T	G	315	0.154261	0.0502584	9.42092	0.00214524	0.00257142
37	5637088	u	C	A	311	0.126694	0.0412842	9.41773	0.00214897	0.00257575
1	54276393	u	A	G	314	0.138537	0.0451921	9.3973	0.00217305	0.00260367
11	58301293	u	G	A	315	-0.323806	0.105663	9.39136	0.0021801	0.00261184
6	31868865	u	G	A	311	-0.254224	0.0829982	9.382	0.00219127	0.00262478
15	15608440	u	C	T	315	0.163535	0.0534137	9.37376	0.00220113	0.00263621
37	17378046	u	A	G	315	-0.134643	0.0439775	9.37356	0.00220138	0.00263649
11	58855616	u	C	T	314	-0.353555	0.115482	9.37314	0.00220188	0.00263707
5	3842325	u	A	G	315	0.255774	0.083564	9.36862	0.00220731	0.00264337
5	4064061	u	G	A	315	0.255774	0.083564	9.36862	0.00220731	0.00264337
11	53110119	u	T	C	314	-0.292561	0.0956123	9.36282	0.00221431	0.00265147
11	10273145	u	C	T	314	0.128078	0.0418916	9.34748	0.00223293	0.00267304
11	10339518	u	C	T	315	0.12808	0.0418934	9.34703	0.00223347	0.00267367
15	2525889	u	A	G	315	0.182563	0.0597231	9.34422	0.0022369	0.00267764
15	2576783	u	G	A	315	0.182563	0.0597231	9.34422	0.0022369	0.00267764
15	2623110	u	C	T	315	0.182563	0.0597231	9.34422	0.0022369	0.00267764
15	3050009	u	G	T	315	0.182563	0.0597231	9.34422	0.0022369	0.00267764
15	3756503	u	G	A	315	0.182563	0.0597231	9.34422	0.0022369	0.00267764
15	3978793	u	C	T	315	0.182563	0.0597231	9.34422	0.0022369	0.00267764
15	4104177	u	G	A	315	0.182563	0.0597231	9.34422	0.0022369	0.00267764
35	13574286	u	A	G	314	-0.144801	0.0473749	9.34217	0.00223941	0.00268054
26	24534637	u	A	G	315	-0.13834	0.0452889	9.33063	0.00225355	0.00269691
15	49572451	u	G	A	315	0.161849	0.0530593	9.30453	0.00228588	0.00273433
28	7869052	u	C	T	315	0.130822	0.0428994	9.29955	0.0022921	0.00274152
28	7881441	u	C	T	315	0.130822	0.0428994	9.29955	0.0022921	0.00274152
15	10479135	u	G	A	306	0.158955	0.0521406	9.29381	0.00229929	0.00274985
1	67031933	u	C	T	315	-0.515313	0.169036	9.29364	0.00229951	0.0027501
1	67050209	u	C	T	315	-0.515313	0.169036	9.29364	0.00229951	0.0027501
1	67826031	u	C	T	315	-0.515313	0.169036	9.29364	0.00229951	0.0027501
1	67860272	u	G	T	315	-0.515313	0.169036	9.29364	0.00229951	0.0027501
2	26744672	u	G	A	315	0.174024	0.0571309	9.27851	0.00231858	0.00277216
15	35991452	u	T	G	314	-0.151717	0.0498556	9.26061	0.00234135	0.00279849
15	2776937	u	G	C	314	0.181262	0.0595901	9.2526	0.00235162	0.00281036
1	48285009	u	T	G	314	-0.325529	0.107095	9.2394	0.00236862	0.00283002
7	13363434	u	C	T	314	0.138581	0.0455978	9.23672	0.00237209	0.00283403
14	26053788	u	T	G	314	0.129021	0.0424718	9.22818	0.00238319	0.00284685
32	13587976	u	G	A	315	-0.595218	0.195997	9.22259	0.00239047	0.00285526
11	31697035	u	C	T	315	-0.162521	0.0535171	9.22219	0.00239099	0.00285587
33	29169493	u	C	G	313	0.184365	0.0607272	9.21699	0.00239779	0.00286373
20	45260462	u	A	G	315	0.237919	0.078368	9.21681	0.00239803	0.002864
15	12111127	u	T	G	315	0.17023	0.056078	9.21483	0.00240063	0.002867
28	3909511	u	C	T	315	-0.132266	0.0436144	9.19685	0.00242431	0.00289437
28	10509066	u	T	G	315	0.217281	0.0716712	9.19079	0.00243236	0.00290366
28	10517160	u	G	A	315	0.217281	0.0716712	9.19079	0.00243236	0.00290366
38	6142106	u	A	G	315	0.124596	0.0410999	9.19023	0.0024331	0.00290451
15	63705442	u	A	G	315	-0.407932	0.134645	9.17898	0.0024481	0.00292184
32	10794584	u	G	A	315	-0.190682	0.0629683	9.17017	0.00245992	0.00293548
11	51926488	u	T	C	313	-0.295118	0.0975228	9.15756	0.00247693	0.00295511
11	6337110	u	C	T	315	0.127819	0.0422523	9.15139	0.0024853	0.00296477
37	16824313	u	C	T	315	-0.135006	0.0446411	9.14606	0.00249254	0.00297313
15	46911566	u	T	G	315	0.155578	0.0514442	9.14584	0.00249284	0.00297347
33	29169915	u	G	A	315	0.183411	0.0607179	9.12466	0.00252187	0.00300697
20	51541862	u	A	C	315	0.428796	0.142014	9.11674	0.00253281	0.00301958
15	2987865	u	C	T	311	0.180309	0.0597229	9.11495	0.00253529	0.00302244
16	53320772	u	T	C	315	-0.120959	0.0400689	9.113	0.00253799	0.00302556
14	26655219	u	G	T	314	0.127992	0.0424143	9.10631	0.00254729	0.00303629
18	52381169	u	A	C	315	0.189384	0.0627681	9.10351	0.0025512	0.00304079
18	52392657	u	C	T	315	0.189384	0.0627681	9.10351	0.0025512	0.00304079
35	13150615	u	A	C	315	-0.132004	0.0437624	9.09861	0.00255804	0.00304868
16	34969286	u	C	T	314	-0.158942	0.0527334	9.08455	0.00257778	0.00307144
28	7469483	u	T	C	315	-0.129079	0.0428347	9.08079	0.00258308	0.00307754
15	3175150	u	T	G	311	0.180005	0.0597413	9.07859	0.0025862	0.00308114
15	2698057	u	C	T	314	0.180389	0.0598872	9.07299	0.00259412	0.00309027
1	54002874	u	A	G	315	0.143155	0.047545	9.06579	0.00260436	0.00310207
7	76407788	u	C	A	315	0.129442	0.0429927	9.06491	0.00260561	0.00310351
7	76413247	u	A	T	315	0.129442	0.0429927	9.06491	0.00260561	0.00310351
7	76421766	u	G	A	315	0.129442	0.0429927	9.06491	0.00260561	0.00310351
9	47713313	u	C	T	300	-0.19639	0.0652892	9.04809	0.00262969	0.00313125
33	16618791	u	G	A	314	0.149844	0.0498163	9.04765	0.00263032	0.00313197
11	31276417	u	C	A	312	-0.161855	0.0538251	9.04239	0.00263791	0.00314072
11	31269747	u	C	T	315	-0.1611	0.0535831	9.03929	0.00264238	0.00314586
7	14442625	u	A	G	314	-0.125436	0.0417255	9.0373	0.00264526	0.00314918
3	33391099	u	G	C	312	-0.160638	0.0534359	9.03707	0.00264559	0.00314956
14	25941978	u	G	A	315	0.127674	0.0424804	9.03286	0.00265169	0.00315659
14	25984432	u	T	G	315	0.127674	0.0424804	9.03286	0.00265169	0.00315659
14	26015511	u	T	C	315	0.127674	0.0424804	9.03286	0.00265169	0.00315659
14	26083229	u	G	A	315	0.127674	0.0424804	9.03286	0.00265169	0.00315659
14	26126162	u	T	C	315	0.127674	0.0424804	9.03286	0.00265169	0.00315659
11	61169344	u	T	G	315	-0.139739	0.0465011	9.03043	0.00265522	0.00316065
37	17340250	u	C	G	315	-0.124783	0.0415365	9.02515	0.0026629	0.0031695
37	17364214	u	A	C	314	-0.124932	0.04162	9.0104	0.00268447	0.00319433
4	43975033	u	C	A	314	-0.262572	0.0876243	8.97943	0.00273035	0.00324714
37	16861915	u	A	C	315	-0.130237	0.0434736	8.97471	0.00273742	0.00325526
33	24423773	u	T	C	315	0.163742	0.0546708	8.97037	0.00274393	0.00326275
33	24470068	u	C	T	315	0.163742	0.0546708	8.97037	0.00274393	0.00326275
3	82695531	u	C	T	308	0.132921	0.0443965	8.96371	0.00275395	0.00327428
6	70101416	u	G	T	315	0.285974	0.0955737	8.95317	0.00276988	0.0032926
7	76454915	u	A	T	315	0.129014	0.0431464	8.94102	0.00278837	0.00331387
11	7394387	u	G	A	315	-0.125447	0.0419571	8.93944	0.00279078	0.00331664
20	45656238	u	T	C	315	0.235134	0.0786505	8.93777	0.00279333	0.00331956
15	37332521	u	T	C	310	-0.164087	0.0549104	8.92971	0.00280569	0.00333377
6	64337719	u	C	T	315	0.134068	0.0448824	8.92271	0.00281647	0.00334616
31	29991829	u	G	T	315	-0.127249	0.042605	8.92045	0.00281996	0.00335017
4	42509157	u	T	C	315	-0.203487	0.0681346	8.91945	0.00282149	0.00335194
14	26105848	u	A	G	308	0.126876	0.042493	8.91511	0.0028282	0.00335965
16	27821725	u	G	A	315	-0.130497	0.0437076	8.91425	0.00282954	0.00336118
23	28765347	u	A	G	315	-0.161499	0.0540959	8.91274	0.00283188	0.00336388
3	30025725	u	T	G	311	-0.170274	0.0570483	8.90868	0.00283819	0.00337112
11	6825439	u	A	G	315	0.127136	0.0425979	8.90763	0.00283982	0.003373
1	118720877	u	G	A	308	-0.133678	0.044798	8.90437	0.00284489	0.00337882
32	15033449	u	G	A	315	-0.527657	0.176878	8.89931	0.00285279	0.0033879
31	10643539	u	G	T	314	0.134974	0.0452505	8.8972	0.00285608	0.00339168
16	27968572	u	A	G	315	-0.130874	0.0438816	8.89488	0.00285971	0.00339585
16	27969487	u	A	G	315	-0.130874	0.0438816	8.89488	0.00285971	0.00339585
15	15673006	u	C	T	315	0.158937	0.0533184	8.88573	0.00287409	0.00341237
15	15682334	u	G	A	315	0.158937	0.0533184	8.88573	0.00287409	0.00341237
33	16640349	u	C	T	315	0.153528	0.0515139	8.88226	0.00287954	0.00341863
11	32047118	u	A	G	315	-0.158016	0.0531118	8.8515	0.00292849	0.00347484
11	32086083	u	A	G	315	-0.158016	0.0531118	8.8515	0.00292849	0.00347484
16	27932714	u	C	T	315	-0.130215	0.043772	8.84978	0.00293124	0.003478
28	9917159	u	G	A	315	-0.12697	0.0426859	8.8477	0.00293459	0.00348184
28	9944305	u	C	T	315	-0.12697	0.0426859	8.8477	0.00293459	0.00348184
28	9957148	u	T	C	315	-0.12697	0.0426859	8.8477	0.00293459	0.00348184
6	64339110	u	C	T	314	0.133518	0.0448899	8.84676	0.0029361	0.00348357
14	27319852	u	G	A	315	0.126684	0.0426074	8.84048	0.00294621	0.00349518
11	61137877	u	C	G	315	-0.138326	0.0465281	8.83839	0.0029496	0.00349907
15	49519241	u	G	A	315	0.154598	0.0520138	8.83427	0.00295626	0.00350671
4	43953183	u	G	A	315	-0.264335	0.0889674	8.82771	0.0029669	0.00351892
7	16634816	u	C	T	308	0.135701	0.0456946	8.8193	0.00298062	0.00353466
28	9909408	u	G	A	314	-0.126536	0.0426694	8.79419	0.00302191	0.00358202
16	58393611	u	G	A	315	0.119728	0.0403782	8.79222	0.00302517	0.00358576
31	32895257	u	C	T	315	-0.151411	0.0511219	8.77209	0.00305875	0.00362426
31	32897869	u	G	T	315	-0.151411	0.0511219	8.77209	0.00305875	0.00362426
31	32899161	u	C	T	315	-0.151411	0.0511219	8.77209	0.00305875	0.00362426
3	29743224	u	T	C	315	-0.168434	0.0568792	8.76903	0.00306388	0.00363014
28	8688236	u	T	C	315	0.125199	0.0423164	8.75349	0.00309011	0.0036602
20	53429327	u	A	G	315	0.425951	0.144029	8.74618	0.00310251	0.00367441
15	49535528	u	G	A	315	-0.13157	0.0445183	8.73454	0.00312238	0.00369718
20	53515644	u	A	G	313	0.436311	0.147645	8.73281	0.00312535	0.00370059
23	28753313	u	T	G	315	-0.126167	0.0427006	8.73023	0.00312977	0.00370564
15	12138003	u	A	G	315	0.165492	0.0560279	8.72464	0.00313939	0.00371666
7	74927150	u	T	C	315	-0.130576	0.0442117	8.72268	0.00314275	0.00372051
28	11035764	u	A	G	315	-0.124484	0.0421566	8.71956	0.00314814	0.00372669
16	30300133	u	T	C	314	-0.133681	0.0452739	8.71846	0.00315005	0.00372887
33	29208442	u	C	T	315	0.180522	0.061139	8.71811	0.00315064	0.00372955
20	50519864	u	G	A	315	0.418767	0.141879	8.71184	0.0031615	0.00374199
11	6954432	u	A	G	311	0.126228	0.0427863	8.7037	0.00317565	0.00375818
15	5731596	u	A	C	315	0.140695	0.0477067	8.69755	0.00318638	0.00377047
28	12564497	u	T	C	315	-0.132803	0.0450734	8.68106	0.00321534	0.00380363
15	22269846	u	T	A	310	0.145604	0.0494202	8.6804	0.00321651	0.00380496
14	25325020	u	A	G	315	-0.125021	0.0424504	8.67366	0.00322843	0.0038186
7	76973490	u	T	C	307	0.126765	0.0430494	8.67084	0.00323342	0.00382431
16	53336634	u	T	C	312	-0.117163	0.0398016	8.66525	0.00324335	0.00383568
11	32049761	u	G	A	312	-0.155928	0.0529914	8.65844	0.0032555	0.00384958
2	83283618	u	G	T	315	0.121975	0.041459	8.65572	0.00326037	0.00385514
28	11023439	u	G	T	314	-0.123971	0.0421395	8.65495	0.00326173	0.00385671
38	4401904	u	C	T	315	0.14263	0.0484853	8.65368	0.00326401	0.00385932
3	73730740	u	G	A	314	-0.324121	0.110238	8.64478	0.00327999	0.00387759
18	53038653	u	A	G	315	0.123193	0.0419177	8.63726	0.00329357	0.00389312
11	59804276	u	G	A	315	-0.185457	0.063131	8.62979	0.00330709	0.00390858
11	58880822	u	A	G	315	-0.334554	0.113921	8.62436	0.00331697	0.00391988
11	58896005	u	C	T	315	-0.334554	0.113921	8.62436	0.00331697	0.00391988
3	73685364	u	C	T	315	-0.323621	0.110259	8.61487	0.0033343	0.00393969
3	29392877	u	C	T	315	-0.168748	0.0574984	8.61323	0.0033373	0.00394312
1	56440974	u	A	G	315	-0.302219	0.102984	8.61204	0.00333948	0.00394561
15	17464285	u	G	A	315	0.181999	0.0620186	8.61182	0.00333988	0.00394607
7	74943252	u	T	G	315	-0.129675	0.0441911	8.61082	0.00334172	0.00394818
15	12936013	u	C	T	314	0.17293	0.0589609	8.6022	0.00335757	0.00396629
16	30134505	u	G	A	314	-0.132069	0.0450693	8.58704	0.00338565	0.00399838
11	51692932	u	A	G	315	-0.199505	0.0680833	8.58665	0.00338636	0.00399919
15	49572845	u	T	A	315	-0.130508	0.0445392	8.58603	0.00338751	0.00400051
37	16454946	u	A	G	309	-0.131574	0.0449292	8.57603	0.00340618	0.00402183
5	7882569	u	T	G	315	0.273917	0.0936303	8.55868	0.00343879	0.00405908
36	5588899	u	C	T	314	-0.144468	0.0493855	8.55748	0.00344105	0.00406167
16	53835904	u	T	C	312	-0.132109	0.0451819	8.54937	0.00345642	0.00407922
15	22404422	u	C	T	311	0.144369	0.0494002	8.54059	0.00347314	0.0040983
28	7941273	u	T	A	315	-0.594817	0.203557	8.53878	0.00347659	0.00410224
28	7948096	u	G	A	315	-0.594817	0.203557	8.53878	0.00347659	0.00410224
28	8916021	u	T	C	315	-0.594817	0.203557	8.53878	0.00347659	0.00410224
4	42485247	u	T	A	315	-0.191903	0.0657212	8.52619	0.00350072	0.00412978
23	49031569	u	T	G	314	0.179751	0.0615653	8.52457	0.00350383	0.00413334
28	6981444	u	G	A	315	0.126767	0.0434234	8.52248	0.00350787	0.00413795
31	33419705	u	C	T	315	-0.157073	0.0538121	8.52012	0.00351242	0.00414314
14	25414896	u	C	T	315	0.123983	0.0424973	8.51137	0.00352934	0.00416245
15	4432743	u	A	G	315	0.172016	0.0590112	8.49707	0.00355719	0.00419423
15	4439743	u	A	G	315	0.172016	0.0590112	8.49707	0.00355719	0.00419423
1	67718504	u	C	T	315	-0.481516	0.165235	8.49213	0.00356686	0.00420526
16	34864520	u	C	T	315	-0.155719	0.0534479	8.48835	0.00357428	0.00421372
16	34881071	u	C	T	315	-0.155719	0.0534479	8.48835	0.00357428	0.00421372
37	17654795	u	A	G	315	-0.1283	0.044041	8.48669	0.00357755	0.00421745
1	56493173	u	G	A	312	-0.255753	0.0878287	8.47946	0.00359179	0.00423369
36	5981326	u	G	A	315	-0.138497	0.0475616	8.47945	0.00359182	0.00423372
15	9292288	u	T	C	315	0.153692	0.0528338	8.46216	0.0036261	0.00427282
14	27363017	u	T	C	315	0.123808	0.0425673	8.45952	0.00363138	0.00427883
23	31292148	u	A	G	315	0.157442	0.0541424	8.45604	0.00363833	0.00428675
28	7485180	u	C	T	315	-0.124118	0.0426926	8.45206	0.00364631	0.00429585
13	29975270	u	A	G	315	0.274269	0.094431	8.43575	0.00367915	0.00433328
15	17495096	u	C	T	315	0.172547	0.0594288	8.42991	0.00369098	0.00434676
15	17527082	u	C	T	315	0.172547	0.0594288	8.42991	0.00369098	0.00434676
15	3026045	u	A	G	312	0.144173	0.0496625	8.42773	0.0036954	0.0043518
28	6969705	u	A	C	315	0.126098	0.0434376	8.42721	0.00369648	0.00435303
1	117214910	u	C	T	315	-0.162093	0.0558457	8.42464	0.00370171	0.00435899
1	117238816	u	A	G	315	-0.162093	0.0558457	8.42464	0.00370171	0.00435899
1	117246987	u	C	G	315	-0.162093	0.0558457	8.42464	0.00370171	0.00435899
1	117261181	u	G	A	315	-0.162093	0.0558457	8.42464	0.00370171	0.00435899
1	117284903	u	T	G	315	-0.162093	0.0558457	8.42464	0.00370171	0.00435899
1	117292604	u	G	A	315	-0.162093	0.0558457	8.42464	0.00370171	0.00435899
16	27867978	u	C	T	315	-0.142542	0.049149	8.41121	0.00372914	0.00439023
16	27890793	u	T	C	315	-0.142542	0.049149	8.41121	0.00372914	0.00439023
37	3835261	u	G	A	314	0.120145	0.0414319	8.4089	0.00373389	0.00439564
5	10165083	u	T	C	315	0.167694	0.0578306	8.40852	0.00373468	0.00439654
5	10213842	u	A	G	315	0.167694	0.0578306	8.40852	0.00373468	0.00439654
15	30348521	u	C	T	315	-0.206021	0.0710711	8.40304	0.00374594	0.00440937
15	4518158	u	G	C	315	0.171424	0.0591488	8.39949	0.00375326	0.00441771
15	5675670	u	T	C	315	0.13881	0.0479126	8.39345	0.00376576	0.00443194
15	5704377	u	A	G	315	0.13881	0.0479126	8.39345	0.00376576	0.00443194
15	5719490	u	T	C	315	0.13881	0.0479126	8.39345	0.00376576	0.00443194
28	7997116	u	T	C	315	0.129536	0.0447832	8.36657	0.00382186	0.00449581
28	8015789	u	G	A	315	0.129536	0.0447832	8.36657	0.00382186	0.00449581
28	8046622	u	C	T	315	0.129536	0.0447832	8.36657	0.00382186	0.00449581
16	27718451	u	C	T	315	-0.130922	0.0453039	8.35127	0.00385419	0.0045326
26	478306	u	T	G	315	0.161253	0.0558009	8.3509	0.00385496	0.00453348
26	1770575	u	C	T	315	0.161253	0.0558009	8.3509	0.00385496	0.00453348
6	31680162	u	A	T	315	-0.236296	0.0817977	8.34509	0.00386731	0.00454753
6	31751441	u	A	G	315	-0.236296	0.0817977	8.34509	0.00386731	0.00454753
15	4401314	u	C	A	314	0.170021	0.0588607	8.34359	0.00387051	0.00455117
15	17915291	u	A	G	314	0.15181	0.0525796	8.33614	0.00388641	0.00456926
37	16575896	u	A	T	315	-0.129475	0.0449165	8.30918	0.00394453	0.00463535
15	5687997	u	A	G	311	0.138854	0.0481846	8.30427	0.00395519	0.00464748
7	16055379	u	T	G	315	0.137739	0.0478379	8.2903	0.00398574	0.0046822
6	31688544	u	T	C	314	-0.235366	0.0818102	8.27703	0.00401496	0.00471542
28	9646093	u	G	A	315	-0.122888	0.0427201	8.27471	0.00402012	0.00472128
16	58386634	u	G	A	315	0.116356	0.0404576	8.27138	0.0040275	0.00472966
11	61853865	u	G	A	315	-0.135076	0.0469755	8.26823	0.00403447	0.00473759
36	4441116	u	A	G	314	-0.12463	0.0433454	8.26722	0.00403673	0.00474015
5	3231925	u	C	G	315	0.160514	0.055828	8.26649	0.00403835	0.004742
5	11179802	u	A	C	315	0.119634	0.0416225	8.26134	0.00404982	0.00475503
6	65508132	u	A	T	315	-0.131761	0.0458777	8.24848	0.00407862	0.00478774
11	58867807	u	A	G	311	-0.327079	0.113934	8.24137	0.00409463	0.00480592
6	64027054	u	T	C	315	0.131482	0.0458363	8.22836	0.00412408	0.00483936
15	4477794	u	T	C	315	0.169127	0.0589711	8.2252	0.00413126	0.00484751
15	4489866	u	C	T	315	0.169127	0.0589711	8.2252	0.00413126	0.00484751
15	4496135	u	C	T	315	0.169127	0.0589711	8.2252	0.00413126	0.00484751
8	54690515	u	G	A	313	0.126954	0.0442722	8.22297	0.00413634	0.00485329
38	7272383	u	G	A	303	-0.13443	0.0468922	8.21845	0.00414665	0.00486499
1	120998807	u	T	C	311	-0.115197	0.0401888	8.21623	0.00415174	0.00487077
15	7564534	u	T	A	315	0.173792	0.060633	8.21562	0.00415313	0.00487234
15	32705986	u	G	A	315	0.127127	0.0443853	8.20352	0.00418092	0.00490389
15	32708072	u	G	C	315	0.127127	0.0443853	8.20352	0.00418092	0.00490389
15	22379155	u	C	T	314	0.14153	0.0494249	8.19989	0.0041893	0.0049134
26	2081040	u	G	A	315	0.159445	0.0556848	8.19879	0.00419184	0.00491628
5	10147747	u	A	G	314	0.172237	0.0602132	8.18219	0.00423037	0.00496
18	52926784	u	A	C	315	0.118619	0.0414738	8.1802	0.004235	0.00496525
16	53008217	u	G	T	311	-0.135244	0.047288	8.17963	0.00423635	0.00496678
13	29962322	u	G	A	315	0.272871	0.0954354	8.17517	0.00424677	0.00497861
13	30357087	u	C	A	315	0.272871	0.0954354	8.17517	0.00424677	0.00497861
5	10715337	u	G	A	315	0.174795	0.0611438	8.17249	0.00425304	0.00498572
5	10718453	u	C	A	315	0.174795	0.0611438	8.17249	0.00425304	0.00498572
16	27949796	u	C	T	311	-0.139158	0.0487169	8.15938	0.00428391	0.00502072
11	61872792	u	A	G	315	-0.134865	0.0472205	8.15717	0.00428913	0.00502664
15	4421038	u	C	T	313	0.168928	0.0591577	8.15418	0.00429621	0.00503467
31	30498516	u	G	A	315	0.120071	0.0420719	8.14497	0.00431807	0.00505946
15	17458910	u	T	G	311	0.17704	0.0620698	8.13542	0.00434087	0.00508531
11	61631099	u	A	G	315	-0.134254	0.0470898	8.12833	0.00435788	0.00510459
11	53065694	u	C	A	313	-0.276751	0.0971231	8.11957	0.00437899	0.00512851
5	9210302	u	C	G	315	-0.120394	0.0422619	8.11548	0.00438888	0.00513972
19	31317543	u	T	C	315	0.196686	0.0690746	8.10795	0.00440716	0.00516043
36	4391481	u	G	T	315	-0.123302	0.0433206	8.10123	0.00442352	0.00517897
36	4425677	u	G	A	315	-0.123302	0.0433206	8.10123	0.00442352	0.00517897
36	4451337	u	T	G	315	-0.123302	0.0433206	8.10123	0.00442352	0.00517897
36	4463652	u	T	C	315	-0.123302	0.0433206	8.10123	0.00442352	0.00517897
36	4467773	u	A	C	315	-0.123302	0.0433206	8.10123	0.00442352	0.00517897
36	4541712	u	T	G	315	-0.123302	0.0433206	8.10123	0.00442352	0.00517897
38	17255359	u	G	A	315	-0.139007	0.0488569	8.09503	0.00443868	0.00519614
16	28031140	u	C	T	315	-0.139184	0.0489234	8.09366	0.00444203	0.00519993
15	2944051	u	A	G	315	0.140979	0.049577	8.08629	0.00446015	0.00522046
26	1548015	u	C	G	311	0.150347	0.0528721	8.08607	0.00446067	0.00522105
15	17513515	u	T	C	308	0.195992	0.0689456	8.08094	0.00447333	0.00523538
15	4403560	u	A	G	313	0.167746	0.0590178	8.07863	0.00447902	0.00524183
6	68584299	u	G	A	315	0.207779	0.0731028	8.07859	0.00447914	0.00524196
15	49500316	u	G	T	315	0.14897	0.0524128	8.07831	0.00447982	0.00524273
31	8844745	u	A	G	315	-0.14148	0.049779	8.07787	0.0044809	0.00524395
15	16210757	u	G	A	315	0.152271	0.0536151	8.06605	0.00451024	0.00527718
6	65525864	u	C	A	315	-0.130263	0.0458836	8.05983	0.00452575	0.00529474
38	15757047	u	T	C	315	-0.120503	0.0424481	8.05892	0.00452801	0.0052973
5	10182700	u	C	T	312	0.164744	0.0580384	8.05731	0.00453205	0.00530187
1	54136386	u	T	C	315	0.137121	0.0483187	8.05333	0.00454201	0.00531314
33	24386039	u	G	T	315	0.160506	0.0565838	8.04632	0.00455961	0.00533306
33	24503510	u	G	A	315	0.160506	0.0565838	8.04632	0.00455961	0.00533306
33	24591264	u	T	C	315	0.160506	0.0565838	8.04632	0.00455961	0.00533306
33	24635635	u	A	C	315	0.160506	0.0565838	8.04632	0.00455961	0.00533306
5	10126071	u	G	C	315	0.170769	0.0602068	8.04498	0.00456298	0.00533688
31	30208335	u	G	A	315	-0.118266	0.0417003	8.04336	0.00456707	0.00534151
15	49493738	u	A	C	314	0.148221	0.0522812	8.03766	0.00458147	0.0053578
20	53747208	u	C	T	313	0.142109	0.050146	8.03099	0.00459836	0.00537691
15	12123797	u	A	T	315	0.195409	0.0689643	8.0286	0.00460445	0.0053838
15	12126997	u	T	G	315	0.195409	0.0689643	8.0286	0.00460445	0.0053838
36	4944095	u	T	C	315	-0.14138	0.0498976	8.02819	0.00460548	0.00538497
28	9503233	u	C	T	301	0.121448	0.0429094	8.01085	0.00464978	0.00543509
13	26997014	u	T	G	305	0.26556	0.0938282	8.01049	0.0046507	0.00543613
15	3742133	u	C	G	307	0.164368	0.0580748	8.01049	0.00465072	0.00543614
20	52405620	u	C	T	315	0.42274	0.149364	8.01046	0.00465078	0.00543622
18	52786631	u	C	T	315	0.117766	0.0416101	8.01015	0.00465159	0.00543713
15	14092484	u	G	T	301	0.150563	0.0532013	8.00919	0.00465405	0.00543992
4	41417157	u	G	A	315	-0.189165	0.0668616	8.0044	0.00466638	0.00545386
4	41417456	u	C	T	314	-0.189073	0.066846	8.0003	0.00467695	0.00546582
10	42849860	u	T	G	315	-0.231263	0.0817735	7.99811	0.00468262	0.00547223
10	42996245	u	C	T	315	-0.231263	0.0817735	7.99811	0.00468262	0.00547223
38	17679584	u	G	A	315	0.12293	0.0434946	7.98817	0.00470839	0.00550136
28	6770268	u	T	G	315	0.122935	0.0434972	7.98786	0.00470921	0.00550229
11	61779547	u	A	G	315	-0.137026	0.0484853	7.98705	0.0047113	0.00550465
14	25911175	u	T	C	315	0.126328	0.0447031	7.98597	0.00471412	0.00550784
14	25919297	u	G	A	315	0.126328	0.0447031	7.98597	0.00471412	0.00550784
14	25935319	u	C	T	315	0.126328	0.0447031	7.98597	0.00471412	0.00550784
14	26055827	u	C	T	315	0.126328	0.0447031	7.98597	0.00471412	0.00550784
15	49552983	u	G	A	315	0.148159	0.0524295	7.98559	0.0047151	0.00550896
33	29148758	u	G	A	309	0.171771	0.0608326	7.97309	0.00474777	0.00554589
11	6590025	u	T	C	315	0.121894	0.0431761	7.97032	0.00475505	0.0055541
31	29928556	u	C	T	315	-0.118933	0.04214	7.96557	0.00476756	0.00556825
31	29964822	u	G	A	315	-0.118933	0.04214	7.96557	0.00476756	0.00556825
37	3797312	u	A	G	314	0.117145	0.0415122	7.96332	0.00477347	0.00557492
5	10279219	u	C	T	310	0.171181	0.0606824	7.95772	0.00478826	0.00559164
26	1520173	u	G	A	315	0.150038	0.0531994	7.95411	0.00479782	0.00560245
20	52216032	u	G	A	314	0.421013	0.149334	7.94826	0.00481337	0.00562001
16	34827489	u	A	T	315	-0.152366	0.0540463	7.94781	0.00481456	0.00562136
16	34848160	u	C	T	315	-0.152366	0.0540463	7.94781	0.00481456	0.00562136
16	34913865	u	C	T	315	-0.152366	0.0540463	7.94781	0.00481456	0.00562136
37	2958957	u	C	T	315	0.120478	0.0427353	7.94772	0.00481479	0.00562162
16	30288474	u	A	C	315	-0.12744	0.0452112	7.94553	0.00482064	0.00562822
1	54467582	u	A	G	315	0.134604	0.0477534	7.94525	0.00482138	0.00562906
20	38918344	u	A	G	313	0.141215	0.0501069	7.94269	0.0048282	0.00563677
11	59947627	u	C	T	315	-0.153629	0.0545121	7.9426	0.00482843	0.00563703
5	33385803	u	T	C	315	0.290235	0.103001	7.94001	0.00483537	0.00564487
6	64301382	u	A	G	315	0.128083	0.0454791	7.93159	0.00485791	0.00567033
18	35892038	u	A	G	315	0.185924	0.0660596	7.92135	0.00488547	0.00570145
15	18836789	u	A	G	315	0.168717	0.0599485	7.92069	0.00488727	0.00570349
15	62292306	u	T	G	315	-0.358474	0.127373	7.92066	0.00488734	0.00570356
37	3027381	u	T	A	315	0.117489	0.0418211	7.89223	0.00496475	0.00579096
4	41997513	u	A	C	315	-0.22621	0.0805261	7.8913	0.00496733	0.00579387
4	42500114	u	A	G	315	-0.184159	0.0655611	7.89034	0.00496995	0.00579683
15	46455522	u	T	C	315	-0.122628	0.0436575	7.88968	0.00497178	0.00579889
21	45506404	u	G	A	315	0.115236	0.0410557	7.87824	0.00500332	0.00583449
3	83043551	u	C	T	315	-0.13439	0.047899	7.8719	0.00502089	0.00585432
37	3004797	u	T	C	315	0.120115	0.042819	7.86905	0.00502881	0.00586325
14	43658570	u	C	T	315	-0.125794	0.0448486	7.86719	0.00503399	0.00586909
15	9264140	u	A	C	312	0.148561	0.0529728	7.86509	0.00503983	0.00587568
15	17033634	u	C	T	307	0.132853	0.0473789	7.86267	0.00504658	0.0058833
12	59397546	u	T	C	315	-0.12377	0.0441769	7.8495	0.00508348	0.00592492
15	14661974	u	A	G	315	0.15349	0.0547933	7.84699	0.00509055	0.0059329
26	38938593	u	T	C	315	0.116089	0.0414434	7.84639	0.00509223	0.0059348
11	5443660	u	T	G	313	0.116158	0.0414687	7.84618	0.00509282	0.00593546
11	28981732	u	C	T	315	-0.166945	0.0596117	7.84298	0.00510185	0.00594564
11	28985593	u	G	A	315	-0.166945	0.0596117	7.84298	0.00510185	0.00594564
11	29425575	u	C	A	315	-0.166945	0.0596117	7.84298	0.00510185	0.00594564
20	44866287	u	G	A	315	0.266142	0.0950732	7.83633	0.00512066	0.00596685
20	53529703	u	G	A	315	0.388898	0.138968	7.83139	0.00513465	0.00598263
5	7862089	u	T	G	314	0.263005	0.0940061	7.82735	0.00514614	0.00599558
28	9370512	u	G	A	315	0.118555	0.0423925	7.82105	0.00516413	0.00601586
35	13840840	u	G	T	314	-0.130585	0.0466943	7.8209	0.00516455	0.00601633
37	3446049	u	C	A	315	0.115629	0.041368	7.81271	0.00518801	0.00604278
33	24726909	u	T	C	315	0.15662	0.0560792	7.79998	0.00522469	0.00608412
33	24792696	u	A	G	315	0.15662	0.0560792	7.79998	0.00522469	0.00608412
13	26248319	u	C	T	315	0.262024	0.0938324	7.79788	0.00523076	0.00609096
13	26955104	u	T	C	315	0.262024	0.0938324	7.79788	0.00523076	0.00609096
13	26967938	u	T	G	315	0.262024	0.0938324	7.79788	0.00523076	0.00609096
13	27005066	u	T	C	315	0.262024	0.0938324	7.79788	0.00523076	0.00609096
28	11141931	u	T	A	315	0.216633	0.0775937	7.79467	0.00524007	0.00610145
25	11716512	u	G	A	313	0.158442	0.0567655	7.79062	0.00525181	0.00611468
33	29366809	u	T	C	315	0.171058	0.061302	7.7864	0.00526408	0.0061285
33	29368628	u	T	C	315	0.171058	0.061302	7.7864	0.00526408	0.0061285
33	29380091	u	A	G	315	0.171058	0.061302	7.7864	0.00526408	0.0061285
33	29404047	u	G	A	315	0.171058	0.061302	7.7864	0.00526408	0.0061285
12	61483852	u	G	A	314	-0.164803	0.0590621	7.78596	0.00526539	0.00612998
31	30530323	u	T	C	315	-0.116112	0.0416149	7.78497	0.00526828	0.00613323
11	61148723	u	T	G	315	-0.135179	0.0484646	7.77977	0.00528346	0.00615033
11	61153860	u	G	A	315	-0.135179	0.0484646	7.77977	0.00528346	0.00615033
15	12158451	u	G	A	315	0.147775	0.0530161	7.76938	0.00531394	0.00618467
15	12165630	u	A	G	315	0.147775	0.0530161	7.76938	0.00531394	0.00618467
15	17890845	u	G	A	315	0.15525	0.055701	7.76847	0.0053166	0.00618766
18	53714942	u	T	G	315	0.123347	0.044256	7.76801	0.00531797	0.0061892
11	7681669	u	T	C	315	-0.117521	0.0421739	7.76499	0.00532685	0.0061992
13	23546448	u	A	G	315	0.274887	0.0986609	7.76278	0.00533337	0.00620655
7	4189467	u	C	T	315	-0.118626	0.0425848	7.75976	0.00534231	0.00621661
33	28219539	u	C	T	315	0.140209	0.0503379	7.75819	0.00534695	0.00622184
28	11559660	u	G	A	315	-0.12042	0.0432339	7.758	0.0053475	0.00622246
15	3094325	u	T	C	315	0.137077	0.0492148	7.75778	0.00534815	0.00622319
7	4691033	u	A	G	309	-0.124128	0.0445751	7.75452	0.00535783	0.00623409
15	46730653	u	A	G	315	0.137258	0.0493084	7.7488	0.00537482	0.00625322
1	53522072	u	A	G	314	0.12603	0.0452821	7.74634	0.00538214	0.00626146
2	24521998	u	T	C	315	-0.120352	0.043246	7.74492	0.00538638	0.00626623
28	9803869	u	G	A	315	-0.118015	0.0424079	7.74425	0.0053884	0.0062685
31	32189625	u	T	C	314	-0.117296	0.0421511	7.74372	0.00538998	0.00627028
12	60875567	u	T	C	306	-0.120691	0.043372	7.74345	0.00539079	0.00627119
13	23585425	u	G	A	315	0.270125	0.0971194	7.73603	0.00541298	0.00629618
37	3808090	u	A	G	315	0.115306	0.0414659	7.73258	0.00542333	0.00630783
11	55193963	u	T	C	315	-0.268366	0.0965149	7.73158	0.00542634	0.00631121
11	55635954	u	C	T	315	-0.268366	0.0965149	7.73158	0.00542634	0.00631121
5	10156637	u	C	A	314	0.168075	0.0604483	7.73102	0.00542802	0.0063131
12	60805149	u	T	C	315	-0.126667	0.0455608	7.72943	0.00543278	0.00631847
16	30122875	u	A	G	315	-0.125008	0.0449656	7.72887	0.00543449	0.00632039
6	69118363	u	T	A	315	0.132595	0.0477044	7.72575	0.00544388	0.00633095
16	34976951	u	A	T	314	-0.149005	0.0536104	7.7251	0.00544582	0.00633314
18	53463180	u	C	A	315	-0.139881	0.0503451	7.71977	0.00546194	0.00635128
28	16753812	u	G	A	315	-0.129795	0.0467526	7.70738	0.00549954	0.00639358
28	16809936	u	C	T	315	-0.129795	0.0467526	7.70738	0.00549954	0.00639358
7	13186651	u	C	T	315	0.123783	0.044601	7.70257	0.00551423	0.00641011
15	32782688	u	C	T	315	0.123427	0.0444943	7.69503	0.00553731	0.00643607
7	76835252	u	T	G	309	0.120682	0.0435247	7.68797	0.00555901	0.00646048
28	15106558	u	A	G	314	-0.139926	0.0504663	7.68767	0.00555993	0.00646151
31	33157536	u	C	A	315	-0.142106	0.051265	7.68397	0.00557134	0.00647434
11	61023299	u	T	G	315	-0.128975	0.0465329	7.68227	0.00557661	0.00648027
11	61037674	u	C	A	315	-0.128975	0.0465329	7.68227	0.00557661	0.00648027
6	68535579	u	C	T	315	0.203248	0.0733722	7.6734	0.00560407	0.00651116
6	68541775	u	C	T	315	0.203248	0.0733722	7.6734	0.00560407	0.00651116
5	9225488	u	A	T	315	-0.116674	0.0421336	7.66816	0.00562039	0.0065295
16	28027202	u	G	A	315	-0.13313	0.0480762	7.66813	0.00562046	0.00652958
16	30898038	u	C	T	315	-0.153224	0.055334	7.66775	0.00562164	0.0065309
1	66756010	u	T	A	315	-0.406318	0.146796	7.66128	0.00564184	0.00655361
6	69054232	u	A	G	315	0.131574	0.0475487	7.6571	0.00565494	0.00656834
3	83077192	u	C	T	314	-0.132459	0.0478694	7.6568	0.00565588	0.00656939
31	8817987	u	A	G	315	-0.115312	0.0416896	7.65052	0.00567561	0.00659157
33	24536212	u	A	T	311	0.157068	0.0567919	7.64899	0.00568041	0.00659697
11	59402290	u	C	T	315	-0.194336	0.0702777	7.64669	0.00568766	0.00660511
20	45317239	u	T	G	315	0.272231	0.0984728	7.64265	0.00570041	0.00661944
12	60267772	u	A	G	311	-0.125567	0.0454225	7.64207	0.00570226	0.00662152
6	70111752	u	T	G	314	0.270522	0.0978635	7.64122	0.00570493	0.00662452
35	13494500	u	G	A	315	-0.135156	0.0488952	7.64074	0.00570645	0.00662623
15	35559792	u	A	G	315	-0.148773	0.0538296	7.6385	0.00571354	0.0066342
15	35561995	u	C	T	315	-0.148773	0.0538296	7.6385	0.00571354	0.0066342
13	25715059	u	T	C	315	0.259388	0.09388	7.63404	0.00572767	0.00665008
13	25855978	u	A	T	315	0.259388	0.09388	7.63404	0.00572767	0.00665008
28	16658655	u	G	T	315	-0.129493	0.0468932	7.62559	0.00575459	0.00668032
26	38708151	u	G	A	307	0.112897	0.0409025	7.61837	0.00577765	0.00670623
23	49838056	u	A	G	315	0.292395	0.106003	7.60858	0.00580911	0.00674156
3	82597693	u	T	C	315	0.124072	0.0449975	7.60278	0.00582785	0.00676261
11	6523752	u	G	A	315	0.117315	0.0425489	7.60208	0.00583008	0.00676511
11	6533453	u	T	G	315	0.117315	0.0425489	7.60208	0.00583008	0.00676511
11	6550622	u	C	A	315	0.117315	0.0425489	7.60208	0.00583008	0.00676511
11	52979925	u	T	C	315	-0.199056	0.0721974	7.60165	0.00583148	0.00676667
16	27809632	u	C	T	315	-0.134952	0.0489587	7.598	0.0058433	0.00677995
12	58206545	u	G	A	315	-0.169675	0.0615575	7.59756	0.00584473	0.00678156
33	24830769	u	G	A	314	0.156065	0.0566201	7.59751	0.00584488	0.00678173
17	43371164	u	C	T	315	0.218562	0.0793111	7.59417	0.00585573	0.00679391
15	12147208	u	A	G	314	0.14626	0.0530821	7.59202	0.00586273	0.00680177
33	28058540	u	T	C	315	0.139502	0.0506452	7.58723	0.00587833	0.00681928
13	27421100	u	A	G	314	0.260307	0.0945179	7.58478	0.0058863	0.00682824
15	22254581	u	G	A	315	0.135883	0.0493399	7.58466	0.0058867	0.00682868
15	22330172	u	A	C	315	0.135883	0.0493399	7.58466	0.0058867	0.00682868
28	15084228	u	T	C	315	-0.139022	0.0505068	7.57649	0.00591346	0.00685872
11	12332602	u	G	A	315	0.117392	0.0426515	7.57539	0.00591706	0.00686276
25	29747166	u	G	T	315	-0.138382	0.050281	7.57449	0.00592	0.00686606
13	23230079	u	G	T	315	0.274009	0.0996198	7.5655	0.00594962	0.00689931
14	20681340	u	G	T	315	0.160805	0.0584656	7.56479	0.00595195	0.00690192
15	51300151	u	A	G	315	-0.122302	0.0444724	7.56285	0.00595836	0.00690911
11	53001602	u	A	G	315	-0.202141	0.0735107	7.56153	0.00596274	0.00691403
11	53051245	u	C	T	315	-0.202141	0.0735107	7.56153	0.00596274	0.00691403
28	7494717	u	T	C	315	-0.116456	0.0423544	7.56007	0.00596758	0.00691945
2	83792588	u	T	G	302	-0.114041	0.0414969	7.55253	0.00599258	0.0069475
23	49144380	u	C	T	315	0.305403	0.111146	7.55017	0.00600045	0.00695634
15	18882772	u	A	G	315	0.166441	0.0605973	7.54421	0.00602033	0.00697864
15	19051622	u	A	G	315	0.166441	0.0605973	7.54421	0.00602033	0.00697864
11	12354857	u	G	A	315	0.117404	0.0427575	7.53946	0.00603621	0.00699645
14	19782916	u	A	C	315	0.127424	0.0464096	7.53856	0.00603924	0.00699985
15	49343016	u	A	G	315	0.142611	0.0519562	7.53406	0.00605432	0.00701677
11	6372165	u	T	G	312	0.115868	0.0422163	7.53293	0.00605813	0.00702104
26	2075634	u	A	G	314	0.138366	0.0504272	7.52883	0.00607194	0.00703653
28	5179365	u	C	T	314	-0.117452	0.0428074	7.52801	0.00607468	0.0070396
13	26144862	u	T	C	315	0.259296	0.0945056	7.52794	0.00607494	0.00703989
13	26915299	u	G	A	315	0.259296	0.0945056	7.52794	0.00607494	0.00703989
37	2907089	u	T	A	315	0.117415	0.0427945	7.52791	0.00607502	0.00703998
12	61612638	u	T	C	302	-0.174736	0.0636972	7.52532	0.00608379	0.00704982
37	2989258	u	C	T	306	0.115487	0.0421004	7.52472	0.00608578	0.00705206
5	59487835	u	G	A	315	-0.13939	0.0508189	7.52334	0.00609048	0.00705732
11	61041984	u	C	G	308	-0.131097	0.0478122	7.51807	0.00610831	0.00707732
12	60789824	u	A	G	315	-0.119212	0.0435007	7.51006	0.00613554	0.00710785
11	7425609	u	A	G	315	-0.114669	0.0418465	7.50886	0.00613961	0.00711241
16	58466456	u	G	A	315	0.129635	0.0473111	7.50788	0.00614297	0.00711617
26	38671880	u	C	T	314	0.112756	0.0411587	7.50511	0.00615243	0.00712678
3	42000680	u	T	G	315	0.226228	0.0826024	7.5008	0.00616718	0.00714331
13	23518644	u	G	T	315	0.269328	0.098355	7.49841	0.00617533	0.00715245
9	5499778	u	T	C	315	-0.127529	0.0465753	7.49727	0.00617925	0.00715684
31	32975695	u	A	G	315	-0.138476	0.0505833	7.49436	0.00618925	0.00716806
31	32979906	u	T	C	315	-0.138476	0.0505833	7.49436	0.00618925	0.00716806
11	6309871	u	A	G	314	0.115602	0.0422566	7.48417	0.00622437	0.00720742
26	27302023	u	G	T	315	-0.122859	0.0449108	7.48366	0.00622613	0.00720938
37	4964150	u	C	T	313	0.114033	0.0416904	7.48153	0.00623351	0.00721766
33	28739692	u	C	T	315	0.125119	0.0457652	7.47436	0.00625838	0.00724552
6	42979656	u	C	A	315	-0.125973	0.0460837	7.47238	0.00626528	0.00725325
38	8998561	u	G	T	314	-0.114993	0.042068	7.47206	0.00626637	0.00725447
2	25615353	u	A	G	315	0.168584	0.0616998	7.46556	0.00628903	0.00727986
33	24809634	u	T	C	315	0.154815	0.0566637	7.46478	0.00629179	0.00728295
26	24770707	u	G	A	314	-0.123404	0.0451715	7.46329	0.006297	0.00728879
37	3242248	u	A	C	315	0.117202	0.0429109	7.45992	0.00630877	0.00730197
11	32681443	u	C	T	315	-0.157797	0.057848	7.44081	0.00637613	0.00737741
37	2971301	u	G	A	315	0.116941	0.0428732	7.4398	0.00637971	0.00738142
11	6566427	u	T	G	315	0.115984	0.0425464	7.43138	0.00640961	0.0074149
11	6580658	u	G	A	315	0.115984	0.0425464	7.43138	0.00640961	0.0074149
33	27359177	u	T	C	315	0.135751	0.049815	7.42616	0.00642824	0.00743576
9	42747645	u	C	A	315	0.155181	0.05695	7.42487	0.00643285	0.00744092
16	27801539	u	G	A	315	-0.132257	0.0485383	7.42456	0.00643397	0.00744217
32	11039061	u	G	A	315	-0.17417	0.0639276	7.42282	0.00644017	0.00744912
3	42072278	u	G	A	315	0.226903	0.0833026	7.41933	0.00645269	0.00746313
23	47009252	u	A	T	315	0.288404	0.105902	7.41647	0.00646295	0.00747462
11	58362327	u	T	A	315	-0.331133	0.121617	7.41341	0.00647395	0.00748693
16	27918960	u	G	T	315	-0.12228	0.0449142	7.41211	0.00647861	0.00749214
33	24651627	u	G	A	312	0.157548	0.0578689	7.41204	0.00647889	0.00749245
28	16726138	u	C	T	315	-0.12741	0.0468048	7.4101	0.00648587	0.00750027
28	16766761	u	G	A	315	-0.12741	0.0468048	7.4101	0.00648587	0.00750027
18	53170981	u	A	G	315	0.11586	0.0425653	7.40889	0.00649025	0.00750517
15	18892870	u	T	C	314	0.165112	0.0606646	7.40779	0.00649419	0.00750957
15	37776683	u	C	T	314	-0.141467	0.0519916	7.4036	0.00650935	0.00752654
6	68484437	u	C	T	315	0.127587	0.0468947	7.40225	0.00651423	0.007532
10	42869262	u	A	T	313	-0.222902	0.0819626	7.39601	0.00653685	0.00755732
5	10022182	u	A	C	315	0.111998	0.0411861	7.39465	0.00654182	0.00756287
11	54215965	u	T	G	315	-0.255533	0.0939944	7.39079	0.00655586	0.00757858
11	54220597	u	A	G	315	-0.255533	0.0939944	7.39079	0.00655586	0.00757858
11	54232550	u	T	G	315	-0.255533	0.0939944	7.39079	0.00655586	0.00757858
12	60250347	u	G	A	315	-0.122231	0.0449674	7.38864	0.00656372	0.00758738
29	30864665	u	C	T	314	-0.130026	0.0478783	7.37542	0.00661214	0.00764154
3	71362987	u	A	G	315	-0.301159	0.110919	7.37192	0.00662502	0.00765595
35	12853569	u	C	T	315	0.126473	0.0465826	7.37138	0.006627	0.00765816
15	14723214	u	T	C	315	0.156932	0.0578596	7.35652	0.006682	0.00771966
7	13631494	u	C	T	306	0.131646	0.0485391	7.35583	0.00668458	0.00772255
15	9327002	u	C	T	311	0.134059	0.0494415	7.35208	0.00669853	0.00773815
7	12791852	u	G	T	315	0.125724	0.0463708	7.35102	0.00670249	0.00774257
33	28301805	u	G	A	315	0.137413	0.0506902	7.34862	0.00671142	0.00775255
26	3684965	u	G	A	313	0.150151	0.0554037	7.34476	0.00672585	0.00776869
28	7909847	u	T	C	308	0.116734	0.0430798	7.34254	0.00673415	0.00777796
3	82686564	u	T	C	315	0.119881	0.0442488	7.34003	0.00674357	0.0077885
15	12625832	u	A	G	315	0.160698	0.059316	7.33968	0.00674487	0.00778995
15	14828724	u	A	G	315	0.148684	0.0548829	7.33925	0.0067465	0.00779176
28	6461827	u	A	G	315	-0.115556	0.0426672	7.3349	0.00676285	0.00781004
33	29366766	u	C	T	315	0.16621	0.0613869	7.33097	0.00677763	0.00782656
33	29394979	u	G	A	315	0.16621	0.0613869	7.33097	0.00677763	0.00782656
7	77027099	u	A	G	315	0.11901	0.0439633	7.32806	0.00678863	0.00783886
15	47342934	u	T	C	312	0.141795	0.0524014	7.3221	0.00681118	0.00786406
3	83053151	u	A	G	314	-0.129898	0.0480083	7.32101	0.0068153	0.00786865
37	17114062	u	C	T	315	0.123136	0.0455119	7.32021	0.00681833	0.00787204
6	66035679	u	G	A	314	0.123143	0.0455216	7.31787	0.00682724	0.007882
38	4103522	u	A	G	314	0.134921	0.0498924	7.31287	0.00684625	0.00790324
15	63385262	u	G	A	315	-0.325973	0.120542	7.31286	0.0068463	0.0079033
38	2205023	u	C	A	307	-0.111318	0.0411691	7.31123	0.0068525	0.00791022
17	41770552	u	A	C	315	0.117085	0.0433101	7.30839	0.00686335	0.00792234
17	41771067	u	G	A	315	0.117085	0.0433101	7.30839	0.00686335	0.00792234
38	17248863	u	A	G	315	-0.114625	0.0424108	7.30479	0.00687712	0.00793772
26	2097242	u	T	A	315	0.136129	0.0503727	7.30318	0.00688326	0.00794458
11	61030741	u	C	T	315	-0.129078	0.047767	7.30213	0.00688728	0.00794908
15	18907553	u	A	G	315	0.163857	0.0606381	7.30196	0.00688794	0.00794981
15	18913425	u	A	G	315	0.163857	0.0606381	7.30196	0.00688794	0.00794981
15	18944005	u	T	C	315	0.163857	0.0606381	7.30196	0.00688794	0.00794981
15	18948968	u	G	T	315	0.163857	0.0606381	7.30196	0.00688794	0.00794981
15	18979760	u	C	T	315	0.163857	0.0606381	7.30196	0.00688794	0.00794981
15	18993440	u	T	C	315	0.163857	0.0606381	7.30196	0.00688794	0.00794981
17	43757072	u	C	T	315	0.200937	0.0743651	7.301	0.00689163	0.00795394
14	26626808	u	C	T	315	0.120424	0.044582	7.29637	0.0069094	0.00797378
33	27921226	u	G	A	315	0.134784	0.0499121	7.29228	0.00692514	0.00799136
36	5088480	u	G	A	315	-0.133716	0.0495188	7.29168	0.00692748	0.00799398
36	5116029	u	A	G	315	-0.133716	0.0495188	7.29168	0.00692748	0.00799398
36	5178642	u	C	T	315	-0.133716	0.0495188	7.29168	0.00692748	0.00799398
36	5209725	u	C	T	315	-0.133716	0.0495188	7.29168	0.00692748	0.00799398
36	5224549	u	T	C	315	-0.133716	0.0495188	7.29168	0.00692748	0.00799398
36	5253911	u	C	G	315	-0.133716	0.0495188	7.29168	0.00692748	0.00799398
18	35903185	u	T	C	314	0.178701	0.0662112	7.28432	0.00695591	0.00802573
28	5083840	u	A	G	315	-0.115371	0.0427564	7.28095	0.00696897	0.0080403
28	5108339	u	G	A	315	-0.115371	0.0427564	7.28095	0.00696897	0.0080403
28	5125890	u	C	T	315	-0.115371	0.0427564	7.28095	0.00696897	0.0080403
12	61729065	u	T	C	315	-0.163963	0.0607774	7.27796	0.00698058	0.00805328
33	22919130	u	A	G	315	0.152498	0.0565591	7.26984	0.0070122	0.00808857
7	3058838	u	T	C	315	-0.119483	0.0443531	7.25714	0.00706196	0.00814413
33	30647161	u	G	A	315	0.163701	0.0607694	7.25654	0.00706432	0.00814676
33	30656505	u	A	G	315	0.163701	0.0607694	7.25654	0.00706432	0.00814676
33	30665102	u	G	A	314	0.163688	0.0607788	7.25321	0.00707743	0.00816139
1	110098954	u	A	G	311	0.124383	0.0461903	7.25144	0.0070844	0.00816917
11	58131247	u	T	G	315	-0.228734	0.0849484	7.25019	0.00708933	0.00817467
11	58145078	u	A	G	315	-0.228734	0.0849484	7.25019	0.00708933	0.00817467
15	49448587	u	G	A	315	-0.123596	0.0459024	7.25005	0.00708991	0.00817532
20	53655884	u	G	T	310	0.25998	0.0966148	7.24092	0.00712603	0.00821562
14	26558843	u	G	A	315	-0.113155	0.0420555	7.23935	0.0071323	0.00822262
4	58543570	u	C	G	315	-0.139247	0.0517558	7.23856	0.00713544	0.00822612
36	4506336	u	G	A	312	-0.116791	0.0434147	7.23679	0.00714247	0.00823397
16	27716205	u	A	G	314	-0.130281	0.0484341	7.23535	0.0071482	0.00824036
5	11102457	u	A	G	311	0.167253	0.0621918	7.23239	0.00716	0.00825352
16	28850947	u	A	G	315	-0.126145	0.0469173	7.22888	0.00717399	0.00826914
14	27230944	u	C	A	315	-0.113367	0.042167	7.22819	0.00717674	0.0082722
15	49578926	u	C	T	315	-0.121643	0.0452465	7.22773	0.00717858	0.00827426
13	28786998	u	T	C	315	0.257331	0.0957321	7.22552	0.00718744	0.00828413
9	42774809	u	C	T	315	0.153335	0.057046	7.22495	0.0071897	0.00828666
37	17591749	u	C	T	315	-0.135987	0.0505983	7.22305	0.00719732	0.00829516
37	17605314	u	A	G	315	-0.135987	0.0505983	7.22305	0.00719732	0.00829516
7	4231393	u	G	A	315	-0.114429	0.0425807	7.22185	0.00720215	0.00830054
15	51426510	u	C	T	310	-0.119045	0.0442997	7.22138	0.00720401	0.00830263
2	83620947	u	T	C	314	-0.10801	0.0401975	7.2199	0.00720998	0.00830928
14	20809810	u	T	C	315	0.130352	0.0485149	7.2191	0.00721317	0.00831284
18	53099008	u	T	C	314	0.113734	0.042341	7.21534	0.00722832	0.00832974
15	34224691	u	A	C	315	-0.140318	0.0522776	7.20433	0.00727278	0.00837932
15	34284630	u	T	C	315	-0.140318	0.0522776	7.20433	0.00727278	0.00837932
3	42027367	u	A	G	315	0.222872	0.0830673	7.19864	0.00729589	0.00840509
3	42042381	u	T	C	315	0.222872	0.0830673	7.19864	0.00729589	0.00840509
11	32238157	u	T	G	315	-0.132289	0.0493206	7.19436	0.0073133	0.0084245
7	3022901	u	G	A	315	-0.119116	0.044431	7.18736	0.00734189	0.00845637
33	23051593	u	T	G	315	0.153057	0.0571003	7.18507	0.00735125	0.00846681
11	32293378	u	C	T	315	-0.131432	0.049033	7.18499	0.00735161	0.00846721
6	42658046	u	G	T	315	-0.123401	0.0460561	7.17894	0.00737642	0.00849487
7	14514501	u	C	T	315	-0.112191	0.0418748	7.17817	0.00737958	0.00849838
15	47290174	u	A	C	315	0.138844	0.0518337	7.17515	0.00739204	0.00851227
3	71721516	u	G	C	314	-0.309186	0.115428	7.17494	0.00739291	0.00851324
3	71977281	u	G	A	314	-0.309186	0.115428	7.17494	0.00739291	0.00851324
3	72121056	u	C	A	314	-0.309186	0.115428	7.17494	0.00739291	0.00851324
3	71770613	u	A	G	315	-0.309044	0.11544	7.16684	0.00742633	0.00855049
3	72090359	u	A	T	315	-0.309044	0.11544	7.16684	0.00742633	0.00855049
15	33076519	u	T	C	314	0.120203	0.0449117	7.16333	0.0074409	0.00856672
23	29319877	u	T	A	315	-0.217795	0.0813887	7.16092	0.00745091	0.00857788
23	30392167	u	C	T	315	-0.217795	0.0813887	7.16092	0.00745091	0.00857788
23	30447983	u	C	T	315	-0.217795	0.0813887	7.16092	0.00745091	0.00857788
15	48491836	u	G	A	315	0.139337	0.0520728	7.16002	0.00745466	0.00858205
21	46568089	u	G	A	315	0.11833	0.0442309	7.15716	0.00746652	0.00859528
11	2461748	u	T	C	315	0.303574	0.113513	7.15213	0.00748752	0.00861867
3	82894251	u	A	G	315	0.119372	0.0446384	7.15134	0.00749078	0.0086223
18	53727968	u	G	A	315	0.122577	0.0458387	7.15075	0.00749326	0.00862506
7	13174806	u	G	A	315	0.114495	0.0428182	7.15015	0.00749575	0.00862784
33	23051705	u	A	C	315	0.148165	0.055411	7.14989	0.00749686	0.00862908
1	53410956	u	G	C	315	-0.124011	0.0463971	7.14393	0.00752182	0.00865688
11	12359925	u	A	G	315	0.114493	0.042855	7.13758	0.00754849	0.00868659
36	4815433	u	A	G	315	-0.133261	0.0498801	7.13756	0.00754858	0.00868669
23	47008729	u	C	T	315	0.285606	0.106911	7.13661	0.00755257	0.00869113
23	47050092	u	T	C	315	0.285606	0.106911	7.13661	0.00755257	0.00869113
15	35608409	u	A	G	315	-0.138421	0.0518176	7.13593	0.00755543	0.00869431
16	30079742	u	G	A	315	-0.119715	0.0448238	7.13311	0.00756732	0.00870756
38	2832956	u	G	T	315	0.121474	0.0454967	7.12867	0.00758609	0.00872846
18	52723510	u	G	A	313	0.168066	0.0629502	7.12797	0.00758907	0.00873178
15	51776445	u	A	C	308	-0.120036	0.0449822	7.12098	0.0076187	0.00876478
21	27447954	u	T	C	315	-0.11441	0.0428792	7.11923	0.00762616	0.00877308
32	12468194	u	C	T	315	-0.175247	0.0656952	7.11596	0.00764005	0.00878855
16	52920205	u	A	G	315	0.113279	0.0424662	7.11564	0.00764145	0.0087901
15	14783002	u	G	A	315	0.146409	0.0548877	7.11517	0.00764344	0.00879232
15	14833838	u	C	T	315	0.146409	0.0548877	7.11517	0.00764344	0.00879232
31	30600841	u	T	C	315	-0.112407	0.0421428	7.11441	0.00764667	0.00879591
37	4061607	u	A	G	315	0.111025	0.0416347	7.11102	0.00766115	0.00881204
37	4062253	u	C	T	315	0.111025	0.0416347	7.11102	0.00766115	0.00881204
26	1050932	u	A	G	314	0.122951	0.0461139	7.10887	0.00767034	0.00882227
26	1054285	u	A	G	314	0.122951	0.0461139	7.10887	0.00767034	0.00882227
18	35937760	u	T	G	315	0.176494	0.0662129	7.10514	0.0076863	0.00884004
33	24246396	u	A	G	315	0.153354	0.057552	7.10013	0.00770782	0.00886399
12	57497977	u	C	T	311	-0.133329	0.0500404	7.09913	0.00771212	0.00886878
14	26639848	u	G	T	315	0.118579	0.0445073	7.09826	0.00771588	0.00887296
14	26651898	u	T	C	315	0.118579	0.0445073	7.09826	0.00771588	0.00887296
20	55058486	u	C	T	311	0.13725	0.0515286	7.09464	0.00773149	0.00889034
11	12355370	u	T	C	314	0.114072	0.0428366	7.09138	0.00774557	0.00890601
9	48374148	u	C	T	314	0.121025	0.045456	7.0887	0.00775715	0.00891889
36	9622035	u	T	C	315	-0.12894	0.0484661	7.07781	0.00780445	0.00897153
33	25746766	u	T	C	315	0.133977	0.0503643	7.07643	0.00781045	0.0089782
33	23222013	u	T	C	315	0.148742	0.0559167	7.07592	0.00781267	0.00898068
36	4779193	u	A	G	315	-0.183096	0.0688869	7.06457	0.00786231	0.0090359
36	4943628	u	A	T	315	-0.183096	0.0688869	7.06457	0.00786231	0.0090359
36	18099468	u	C	A	308	-0.116334	0.0437766	7.06201	0.00787356	0.0090484
23	48536955	u	A	C	315	0.303023	0.114044	7.05996	0.00788258	0.00905844
23	48611178	u	G	A	315	0.303023	0.114044	7.05996	0.00788258	0.00905844
23	48616661	u	A	G	315	0.303023	0.114044	7.05996	0.00788258	0.00905844
11	6350816	u	A	G	315	0.111737	0.042061	7.05717	0.00789486	0.0090721
13	27131661	u	T	C	315	0.246254	0.0926979	7.05713	0.00789503	0.00907229
17	42178834	u	T	C	315	0.217977	0.0820915	7.05055	0.00792408	0.00910459
1	57523093	u	T	C	315	-0.273759	0.103108	7.04937	0.00792931	0.00911042
13	27246658	u	T	C	315	0.242605	0.091375	7.04928	0.0079297	0.00911084
6	42993623	u	G	A	315	-0.121749	0.045871	7.04457	0.00795059	0.00913408
15	49428573	u	A	G	315	0.138459	0.0521973	7.03638	0.00798701	0.00917458
5	62355880	u	C	T	315	0.2888	0.108921	7.03028	0.0080143	0.00920492
32	11443696	u	A	G	315	-0.171393	0.0646533	7.02753	0.00802658	0.00921857
15	12679667	u	T	C	313	0.12848	0.0484831	7.02249	0.00804922	0.00924373
9	48587277	u	A	G	315	0.12039	0.0454309	7.02232	0.00805	0.0092446
15	48867636	u	T	C	311	-0.12073	0.0455616	7.02155	0.00805344	0.00924842
6	68476366	u	T	C	313	0.124706	0.0470641	7.02091	0.00805632	0.00925162
37	16585707	u	A	G	315	-0.114814	0.0433312	7.02089	0.00805642	0.00925173
15	12330401	u	C	T	315	0.127244	0.0480357	7.01697	0.00807408	0.00927137
15	34213053	u	C	T	315	-0.138724	0.0523709	7.01659	0.00807578	0.00927325
33	13161798	u	A	G	315	0.125386	0.0473447	7.01384	0.00808819	0.00928705
33	24621788	u	A	G	308	0.151952	0.0573888	7.01068	0.00810251	0.00930296
18	52299970	u	T	C	315	0.116567	0.0440309	7.00864	0.00811175	0.00931322
21	46134716	u	T	C	315	0.130337	0.0492594	7.00092	0.00814679	0.00935216
15	47039949	u	G	A	315	0.136668	0.0516567	6.99974	0.00815215	0.00935812
11	9904487	u	G	A	315	0.111725	0.0422345	6.99785	0.00816077	0.0093677
34	31127124	u	C	T	312	0.142785	0.0539794	6.99697	0.0081648	0.00937218
16	31034738	u	A	G	315	-0.122234	0.046216	6.99518	0.00817297	0.00938125
2	7221449	u	A	G	315	0.117333	0.0443809	6.9895	0.00819893	0.00941009
20	52658488	u	A	C	315	0.27454	0.103878	6.98495	0.00821978	0.00943326
23	28613006	u	A	G	315	-0.116863	0.0442248	6.9827	0.00823015	0.00944478
3	83065820	u	T	C	315	-0.126586	0.0479107	6.98084	0.0082387	0.00945427
3	83089292	u	G	A	315	-0.126586	0.0479107	6.98084	0.0082387	0.00945427
26	1064113	u	A	G	311	0.121781	0.0461022	6.97771	0.0082531	0.00947027
22	14982404	u	T	C	315	-0.119202	0.0451338	6.97532	0.00826415	0.00948254
16	52957545	u	G	A	314	-0.124269	0.0470542	6.97479	0.00826659	0.00948525
20	50124237	u	C	G	315	0.268594	0.101723	6.97198	0.0082796	0.0094997
11	56104856	u	T	C	315	-0.226393	0.0857423	6.97162	0.00828124	0.00950152
15	51264900	u	G	A	315	-0.116994	0.0443114	6.97097	0.00828426	0.00950487
17	42019581	u	C	T	315	0.114361	0.0433221	6.96848	0.0082958	0.00951769
17	43722400	u	G	A	315	0.220433	0.083509	6.96763	0.00829975	0.00952208
12	59746241	u	G	A	315	-0.151748	0.0574901	6.96723	0.00830157	0.0095241
16	30065120	u	T	C	315	-0.118946	0.0450856	6.96028	0.00833391	0.00956001
4	41629044	u	G	A	315	-0.18034	0.0683676	6.95797	0.00834466	0.00957194
15	50882778	u	C	T	315	-0.11513	0.0436464	6.95796	0.0083447	0.00957199
9	42742290	u	T	C	315	0.145663	0.0552464	6.95171	0.00837392	0.00960442
38	6617629	u	G	A	315	-0.123628	0.0468892	6.95169	0.00837403	0.00960454
38	6626711	u	A	G	315	-0.123628	0.0468892	6.95169	0.00837403	0.00960454
33	25574679	u	T	C	315	0.132706	0.050357	6.9448	0.00840633	0.00964041
33	25626858	u	T	C	315	0.132706	0.050357	6.9448	0.00840633	0.00964041
7	4226754	u	G	T	315	-0.111998	0.042507	6.94219	0.00841858	0.009654
28	16823407	u	A	G	313	-0.124449	0.0472572	6.93504	0.00845231	0.00969144
23	29331855	u	A	C	315	-0.16623	0.0631383	6.93157	0.00846875	0.00970968
9	42742771	u	G	A	312	0.145728	0.0553542	6.9308	0.00847238	0.00971371
33	24816794	u	G	A	305	0.149489	0.0567897	6.92912	0.00848034	0.00972254
16	30781106	u	C	T	307	-0.147895	0.0562169	6.92105	0.0085187	0.00976511
11	2441312	u	A	G	314	0.117526	0.0446738	6.92089	0.00851944	0.00976594
1	51750497	u	G	A	315	0.113597	0.0431908	6.91752	0.00853553	0.00978378
11	30169353	u	C	T	315	-0.137249	0.0521957	6.91431	0.00855087	0.0098008
12	61693204	u	T	A	315	-0.159803	0.0607777	6.91324	0.008556	0.00980649
18	53313640	u	T	A	314	-0.132022	0.0502125	6.91299	0.00855717	0.00980779
33	22930550	u	C	T	315	0.149398	0.0568295	6.91107	0.00856637	0.009818
37	4188949	u	T	C	315	0.108263	0.0411848	6.91013	0.0085709	0.00982302
16	54689162	u	C	T	307	0.13076	0.0497456	6.90938	0.00857449	0.009827
3	81773203	u	C	T	315	0.115738	0.0440499	6.90339	0.00860323	0.00985889
16	56335681	u	A	G	314	-0.114575	0.0436107	6.9023	0.0086085	0.00986473
11	38701650	u	T	C	315	0.339229	0.129208	6.89303	0.00865324	0.00991436
7	11303189	u	C	T	314	0.125554	0.047823	6.89268	0.00865493	0.00991623
11	59845064	u	A	G	314	-0.158416	0.060347	6.8911	0.00866258	0.00992471
11	59825422	u	C	T	314	-0.156875	0.0597621	6.89056	0.00866522	0.00992764
37	16380546	u	A	G	311	0.126168	0.0480931	6.8823	0.00870534	0.00997213
28	6623937	u	A	G	314	-0.111508	0.0425098	6.88071	0.00871308	0.00998072
2	27437753	u	G	T	315	-0.12097	0.0461196	6.87988	0.00871716	0.00998524
7	17194176	u	T	C	315	0.121115	0.0461765	6.87949	0.00871905	0.00998733
15	34947573	u	G	A	315	-0.122883	0.0468527	6.87883	0.00872226	0.00999089
17	41336113	u	C	T	315	0.113047	0.0431047	6.87807	0.00872596	0.00999499
28	6658075	u	T	C	315	-0.111603	0.0425576	6.87704	0.00873102	0.0100006
15	21262895	u	T	G	313	0.147305	0.0561727	6.87672	0.00873257	0.0100023
2	57208334	u	C	T	313	-0.137003	0.0522507	6.87505	0.00874071	0.0100114
10	11927075	u	T	G	314	-0.15283	0.0582889	6.87452	0.00874332	0.0100142
37	4971210	u	G	A	315	0.109494	0.0417628	6.87391	0.00874632	0.0100176
15	50779580	u	A	G	315	-0.114981	0.0438604	6.87238	0.00875381	0.0100259
9	48181850	u	G	A	315	0.12102	0.046166	6.87181	0.00875658	0.0100289
1	64347874	u	G	A	308	-0.466591	0.178046	6.86761	0.00877718	0.0100518
5	59477900	u	T	C	315	-0.133005	0.0507578	6.86646	0.00878287	0.0100581
37	16772827	u	G	A	315	-0.113246	0.0432277	6.86311	0.00879931	0.0100763
38	3752238	u	T	C	314	0.126783	0.0484005	6.86157	0.00880689	0.0100847
16	22783226	u	T	C	315	0.12595	0.0480872	6.86027	0.00881332	0.0100918
16	22820381	u	T	C	315	0.12595	0.0480872	6.86027	0.00881332	0.0100918
16	22849554	u	C	T	315	0.12595	0.0480872	6.86027	0.00881332	0.0100918
16	22854725	u	C	T	315	0.12595	0.0480872	6.86027	0.00881332	0.0100918
16	22867790	u	C	A	315	0.12595	0.0480872	6.86027	0.00881332	0.0100918
16	22898737	u	G	A	315	0.12595	0.0480872	6.86027	0.00881332	0.0100918
37	16471823	u	T	C	315	-0.114884	0.0438684	6.85833	0.00882292	0.0101025
5	10147554	u	A	G	305	0.160529	0.0613012	6.85756	0.00882669	0.0101067
2	7753013	u	G	A	315	0.116828	0.0446192	6.85565	0.00883613	0.0101171
18	52764466	u	C	A	314	0.110599	0.0422605	6.84905	0.00886886	0.0101534
7	16774687	u	C	T	315	0.129671	0.0495486	6.84891	0.00886954	0.0101541
16	53788149	u	C	A	315	-0.110921	0.0423854	6.84849	0.00887162	0.0101564
1	48417168	u	G	A	315	-0.271247	0.103665	6.8464	0.008882	0.010168
33	25633079	u	G	A	315	0.136774	0.0522727	6.84631	0.00888248	0.0101685
28	5191456	u	A	G	315	-0.111412	0.0425835	6.84512	0.00888836	0.010175
28	5204193	u	A	G	315	-0.111412	0.0425835	6.84512	0.00888836	0.010175
28	5216614	u	T	C	315	-0.111412	0.0425835	6.84512	0.00888836	0.010175
6	62982810	u	A	G	315	-0.119026	0.0454971	6.84413	0.00889331	0.0101805
23	29532356	u	C	T	304	0.124432	0.0475665	6.84319	0.00889796	0.0101856
6	65618215	u	T	C	315	0.124369	0.0475425	6.84318	0.00889803	0.0101857
15	34282373	u	C	T	315	-0.266532	0.101921	6.83866	0.00892059	0.0102107
11	56471212	u	T	C	315	-0.25455	0.0973428	6.83816	0.00892309	0.0102135
11	56528986	u	C	A	315	-0.25455	0.0973428	6.83816	0.00892309	0.0102135
38	4335993	u	A	G	315	-0.111276	0.042557	6.8369	0.00892935	0.0102204
24	46403396	u	T	G	313	0.163117	0.0623852	6.83651	0.00893131	0.0102226
5	81108490	u	C	T	314	0.35313	0.135059	6.83638	0.00893196	0.0102233
5	81264466	u	G	A	314	0.35313	0.135059	6.83638	0.00893196	0.0102233
20	55047296	u	A	G	313	0.133906	0.0512137	6.83636	0.00893209	0.0102234
12	60427638	u	A	G	314	-0.151188	0.057834	6.83392	0.00894427	0.0102369
20	51043083	u	A	G	315	0.258108	0.0987601	6.83028	0.0089625	0.0102571
15	33700250	u	G	A	315	-0.127541	0.0488078	6.82842	0.00897184	0.0102675
24	47208380	u	G	T	313	0.165574	0.0633714	6.82648	0.00898159	0.0102783
9	48634271	u	G	A	313	0.118911	0.0455266	6.822	0.00900417	0.0103033
30	22904622	u	T	C	315	-0.10819	0.0414261	6.82072	0.00901065	0.0103105
5	7648083	u	C	G	315	0.217526	0.0832931	6.82031	0.00901271	0.0103128
15	51557900	u	A	G	315	-0.116011	0.0444274	6.81857	0.00902147	0.0103225
12	62429070	u	T	G	315	-0.14916	0.0571406	6.81423	0.00904341	0.0103468
12	62433344	u	A	G	315	-0.14916	0.0571406	6.81423	0.00904341	0.0103468
15	48290414	u	T	C	315	0.136461	0.0522784	6.81352	0.009047	0.0103507
14	20816878	u	T	C	314	0.126806	0.0485917	6.81009	0.00906442	0.01037
7	16626219	u	A	G	314	0.12896	0.0494308	6.8064	0.00908319	0.0103908
15	10221383	u	T	C	315	0.12573	0.0481993	6.8045	0.00909285	0.0104015
16	30093019	u	A	G	313	-0.117198	0.0449297	6.8042	0.00909435	0.0104032
4	42405033	u	G	A	315	-0.219211	0.0840483	6.80247	0.00910317	0.0104129
4	42514155	u	T	C	315	-0.219211	0.0840483	6.80247	0.00910317	0.0104129
7	35106669	u	G	A	315	-0.141854	0.0544241	6.79358	0.00914862	0.0104633
3	71774785	u	C	T	315	-0.297871	0.114321	6.78898	0.00917226	0.0104894
15	37465621	u	T	C	315	-0.136824	0.0525123	6.78891	0.00917259	0.0104898
15	10134767	u	A	G	312	0.125464	0.0481534	6.78865	0.00917394	0.0104913
20	53201040	u	C	T	304	-0.126662	0.0486164	6.78781	0.00917827	0.0104961
18	36013930	u	T	C	315	0.288795	0.110857	6.78658	0.00918455	0.010503
8	54771748	u	T	C	315	0.120214	0.0461506	6.78512	0.00919207	0.0105114
15	37320219	u	G	A	311	-0.141086	0.0541686	6.78383	0.00919874	0.0105187
38	6603210	u	T	C	314	-0.12158	0.0466944	6.77943	0.00922145	0.0105439
1	50709080	u	A	G	315	-0.113879	0.0437534	6.77424	0.00924828	0.0105736
5	81009986	u	C	T	313	0.347	0.133329	6.77347	0.00925228	0.010578
31	30518505	u	G	A	315	-0.109375	0.0420424	6.76799	0.00928071	0.0106095
15	51117628	u	C	T	315	-0.114502	0.044037	6.76064	0.00931902	0.0106518
1	51716118	u	T	C	315	0.113436	0.0436342	6.7585	0.0093302	0.0106642
1	51719212	u	T	C	315	0.113436	0.0436342	6.7585	0.0093302	0.0106642
1	51732061	u	C	T	315	0.113436	0.0436342	6.7585	0.0093302	0.0106642
1	51764360	u	A	G	315	0.113436	0.0436342	6.7585	0.0093302	0.0106642
7	4301637	u	T	C	315	-0.112189	0.0431758	6.7518	0.0093653	0.010703
28	16669316	u	T	A	315	-0.121816	0.0468863	6.75025	0.00937344	0.0107121
28	16692050	u	A	G	315	-0.121816	0.0468863	6.75025	0.00937344	0.0107121
28	16709871	u	G	A	315	-0.121816	0.0468863	6.75025	0.00937344	0.0107121
11	12403915	u	A	G	315	0.111396	0.042884	6.74762	0.00938728	0.0107274
33	13645668	u	T	A	314	0.169072	0.0650945	6.74615	0.00939504	0.010736
6	65737294	u	T	C	315	-0.116346	0.0448029	6.74357	0.00940861	0.010751
38	4205735	u	A	C	307	0.149923	0.0577352	6.74304	0.00941142	0.0107541
37	18666342	u	G	C	315	-0.110353	0.0425093	6.73907	0.0094324	0.0107773
6	66055784	u	A	G	315	0.116098	0.0447279	6.73743	0.00944104	0.0107868
12	60320538	u	C	A	314	-0.150058	0.0578172	6.73599	0.00944866	0.0107952
12	58304071	u	G	T	310	-0.15288	0.0589301	6.73018	0.00947952	0.0108294
15	4574797	u	G	A	315	0.145194	0.0559741	6.72859	0.00948796	0.0108387
3	33787626	u	A	C	315	-0.144974	0.0558943	6.72734	0.00949461	0.0108461
15	51441471	u	C	T	315	-0.114395	0.0441063	6.72691	0.00949692	0.0108486
6	63031215	u	T	G	315	-0.116566	0.0449634	6.72087	0.00952909	0.0108842
1	49989634	u	G	A	315	0.124247	0.0479272	6.72062	0.00953043	0.0108857
11	45928112	u	G	A	315	-0.19482	0.0751655	6.71787	0.00954517	0.010902
15	33306096	u	T	G	314	-0.11575	0.0446788	6.7118	0.00957771	0.0109379
5	81044163	u	C	G	315	0.34988	0.135098	6.70722	0.00960234	0.0109652
5	81137923	u	A	G	315	0.34988	0.135098	6.70722	0.00960234	0.0109652
24	35516538	u	C	T	315	0.14653	0.056587	6.70532	0.00961257	0.0109765
15	32680532	u	T	C	315	0.118327	0.0457162	6.69926	0.0096453	0.0110127
28	8896775	u	C	T	315	-0.109227	0.0422042	6.69806	0.00965178	0.0110198
28	8961533	u	G	T	315	-0.109227	0.0422042	6.69806	0.00965178	0.0110198
1	53366961	u	T	C	315	0.138391	0.0535017	6.6908	0.00969115	0.0110633
1	53394238	u	T	G	315	0.138391	0.0535017	6.6908	0.00969115	0.0110633
2	7771354	u	T	C	314	0.115709	0.0447336	6.69062	0.00969213	0.0110644
15	22456476	u	G	A	315	0.134275	0.0519141	6.68991	0.00969603	0.0110687
18	52529827	u	C	T	314	0.159628	0.0617194	6.68921	0.0096998	0.0110729
11	62270517	u	C	T	315	-0.119891	0.0463564	6.68884	0.00970183	0.0110751
33	23014387	u	C	T	315	0.149821	0.0579383	6.68669	0.00971355	0.0110881
11	6106354	u	C	T	315	0.120448	0.0465817	6.68604	0.00971706	0.011092
18	52805470	u	A	G	313	-0.151543	0.0586091	6.68557	0.00971966	0.0110948
38	6919643	u	C	T	315	-0.120555	0.046642	6.68058	0.0097469	0.0111249
11	2413313	u	C	T	315	0.11513	0.0445931	6.66561	0.0098291	0.0112157
11	2427424	u	T	C	315	0.11513	0.0445931	6.66561	0.0098291	0.0112157
11	2456010	u	G	T	315	0.11513	0.0445931	6.66561	0.0098291	0.0112157
16	30983383	u	G	A	315	-0.123542	0.0478532	6.66513	0.00983173	0.0112186
31	31208615	u	G	A	314	-0.107367	0.0415983	6.66184	0.00984993	0.0112388
1	51628432	u	C	T	315	0.112443	0.0435888	6.65449	0.00989063	0.0112837
1	51641056	u	A	G	315	0.112443	0.0435888	6.65449	0.00989063	0.0112837
15	22422000	u	A	G	312	0.133782	0.0518774	6.65026	0.00991414	0.0113097
15	6407161	u	A	G	315	0.127655	0.0495035	6.64975	0.00991696	0.0113128
15	48896334	u	C	T	309	-0.117972	0.0457552	6.6478	0.00992781	0.0113248
9	47456016	u	A	G	315	0.122987	0.0477191	6.64259	0.00995691	0.0113569
33	27786201	u	C	A	315	0.128302	0.049793	6.63939	0.00997479	0.0113766
38	2228722	u	G	A	313	-0.104934	0.0407276	6.63831	0.00998084	0.0113833
26	4175765	u	A	C	314	0.135426	0.0525722	6.63581	0.00999488	0.0113988
12	59799151	u	C	T	315	-0.148105	0.0575058	6.63311	0.01001	0.0114155
12	59859266	u	C	A	315	-0.148105	0.0575058	6.63311	0.01001	0.0114155
2	26266025	u	G	A	315	0.158792	0.0616582	6.63247	0.0100136	0.0114195
2	80162549	u	A	G	314	-0.469022	0.182186	6.62761	0.010041	0.0114497
1	50269211	u	T	C	315	0.12337	0.0479347	6.62398	0.0100615	0.0114723
17	15257853	u	C	G	315	-0.3518	0.136694	6.62355	0.0100639	0.011475
17	15294467	u	G	A	315	-0.3518	0.136694	6.62355	0.0100639	0.011475
38	7572516	u	A	T	315	-0.127688	0.049617	6.62272	0.0100686	0.0114802
15	21773917	u	C	T	315	0.130299	0.0506394	6.62074	0.0100798	0.0114926
15	4158740	u	C	T	314	0.146788	0.0570596	6.61797	0.0100955	0.0115098
26	7666815	u	G	A	315	0.143862	0.0559242	6.61752	0.010098	0.0115126
15	18002795	u	T	C	315	0.120621	0.0468934	6.61635	0.0101046	0.01152
38	20728567	u	T	C	315	0.164655	0.0640166	6.61553	0.0101093	0.0115251
38	20738224	u	G	A	315	0.164655	0.0640166	6.61553	0.0101093	0.0115251
36	5199043	u	T	C	311	-0.12795	0.0497565	6.61279	0.0101249	0.0115423
16	55321305	u	T	C	314	0.189291	0.0736105	6.6127	0.0101254	0.0115429
11	35058196	u	T	C	313	0.338088	0.131481	6.61204	0.0101291	0.011547
12	61629376	u	C	T	315	-0.155297	0.0604252	6.60525	0.0101679	0.0115897
12	61630174	u	T	C	315	-0.155297	0.0604252	6.60525	0.0101679	0.0115897
6	66365423	u	A	G	315	0.116136	0.0451881	6.60517	0.0101683	0.0115902
11	46502304	u	T	C	315	-0.193297	0.0752247	6.60285	0.0101816	0.0116048
8	53145274	u	A	G	315	0.128386	0.0499688	6.60141	0.0101898	0.0116139
4	20597940	u	A	C	311	-0.130536	0.0508115	6.59988	0.0101986	0.0116236
12	60340869	u	C	T	315	-0.148379	0.0577754	6.59563	0.0102229	0.0116505
12	60457453	u	C	T	315	-0.148379	0.0577754	6.59563	0.0102229	0.0116505
11	6180102	u	T	C	315	0.114119	0.0444359	6.59553	0.0102235	0.0116511
9	42326096	u	C	T	315	0.139535	0.0543524	6.59065	0.0102516	0.0116821
33	29355349	u	T	C	306	0.156184	0.0608436	6.58936	0.010259	0.0116903
15	48462908	u	T	C	310	0.128853	0.0502048	6.58711	0.010272	0.0117046
14	25463328	u	T	C	315	0.110485	0.043051	6.58629	0.0102767	0.0117098
36	4886111	u	C	T	313	-0.179375	0.0699318	6.57921	0.0103176	0.011755
20	51061564	u	G	T	315	0.213863	0.0833821	6.57848	0.0103219	0.0117597
15	48919223	u	C	T	314	-0.116813	0.0455476	6.57738	0.0103283	0.0117667
37	4177419	u	A	C	315	0.106923	0.0416971	6.57555	0.0103389	0.0117784
16	34057320	u	A	G	311	-0.130319	0.0508404	6.57044	0.0103687	0.0118112
9	48285969	u	T	C	313	0.118286	0.0461588	6.56692	0.0103892	0.0118338
23	30810089	u	T	C	315	-0.199658	0.0779457	6.56132	0.0104219	0.0118699
23	30810204	u	T	C	315	-0.199658	0.0779457	6.56132	0.0104219	0.0118699
23	30889653	u	C	T	315	-0.199658	0.0779457	6.56132	0.0104219	0.0118699
20	35248374	u	C	T	315	0.296557	0.115788	6.55981	0.0104307	0.0118797
13	28364540	u	A	G	315	0.242669	0.094766	6.55728	0.0104456	0.011896
15	34925219	u	C	T	314	-0.119954	0.0468471	6.55635	0.0104511	0.0119021
12	60367019	u	A	T	315	-0.147805	0.0577252	6.55613	0.0104524	0.0119035
12	60472523	u	A	G	315	-0.147805	0.0577252	6.55613	0.0104524	0.0119035
9	47452788	u	T	C	315	0.122236	0.0477496	6.55324	0.0104693	0.0119222
13	28282194	u	T	C	315	0.219291	0.0856821	6.55029	0.0104867	0.0119414
18	54556152	u	G	A	315	-0.142301	0.0556166	6.54642	0.0105095	0.0119665
17	22170140	u	T	G	311	0.339164	0.132575	6.54477	0.0105193	0.0119773
16	23818328	u	A	G	315	0.131245	0.0513125	6.54216	0.0105347	0.0119943
5	5399483	u	C	T	315	0.238563	0.0932894	6.53948	0.0105506	0.0120118
5	5428668	u	C	T	315	0.207367	0.0811076	6.53665	0.0105674	0.0120303
15	50096880	u	C	T	314	-0.113735	0.0445011	6.532	0.0105951	0.0120608
18	52617887	u	C	A	309	0.10649	0.0416715	6.53043	0.0106044	0.0120711
17	17803341	u	C	T	314	-0.386115	0.151154	6.52518	0.0106358	0.0121057
15	21777011	u	A	G	314	0.129402	0.0506591	6.52476	0.0106383	0.0121084
15	12381517	u	T	C	314	0.123686	0.0484376	6.52044	0.0106642	0.012137
37	16658329	u	A	C	315	-0.109947	0.0430598	6.51965	0.0106689	0.0121422
14	26319215	u	A	G	315	0.117769	0.0461334	6.51677	0.0106862	0.0121612
37	26345834	u	A	G	315	0.103659	0.04061	6.51549	0.0106939	0.0121697
20	53816416	u	G	A	315	0.232192	0.0909667	6.51522	0.0106955	0.0121715
15	45922755	u	C	T	315	-0.112312	0.0440045	6.51422	0.0107015	0.0121781
15	45973128	u	T	C	315	-0.112312	0.0440045	6.51422	0.0107015	0.0121781
9	38754461	u	C	T	315	-0.123328	0.0483278	6.51229	0.0107132	0.0121909
34	31251517	u	G	T	315	0.127516	0.0499731	6.51118	0.0107198	0.0121983
23	31175268	u	G	A	315	0.111674	0.0437813	6.50615	0.0107502	0.0122317
18	53246634	u	G	A	314	-0.127233	0.0498929	6.5031	0.0107687	0.012252
16	22885821	u	G	A	314	0.12301	0.0482441	6.5012	0.0107802	0.0122647
16	28307959	u	G	A	312	-0.141453	0.0554784	6.5009	0.010782	0.0122668
18	52595879	u	T	G	315	0.106174	0.0416429	6.50065	0.0107835	0.0122684
4	18988132	u	T	A	314	-0.128789	0.0505137	6.50042	0.0107849	0.01227
15	35022237	u	C	T	315	-0.119351	0.0468167	6.49903	0.0107933	0.0122792
15	35031793	u	T	C	315	-0.119351	0.0468167	6.49903	0.0107933	0.0122792
21	46142156	u	A	T	313	0.126339	0.0495633	6.49759	0.0108021	0.0122889
1	53882340	u	C	T	314	-0.291575	0.11439	6.49717	0.0108046	0.0122917
11	15488981	u	G	C	315	0.116847	0.0458595	6.492	0.0108361	0.0123263
4	42543418	u	C	T	315	-0.161521	0.063401	6.49029	0.0108465	0.0123378
33	16542346	u	C	T	312	0.128219	0.0503311	6.48977	0.0108497	0.0123413
12	57494204	u	G	A	315	-0.127315	0.0499783	6.48931	0.0108525	0.0123444
15	22091297	u	C	T	305	0.132093	0.0518801	6.48268	0.010893	0.012389
21	45608691	u	A	G	315	0.1218	0.047843	6.48125	0.0109018	0.0123987
5	10898786	u	C	T	315	0.152293	0.0598257	6.48012	0.0109088	0.0124064
37	17896044	u	G	T	315	0.139771	0.0549107	6.47916	0.0109147	0.0124128
34	32206254	u	A	G	315	0.118778	0.0466655	6.47857	0.0109183	0.0124168
15	19539571	u	A	G	315	0.121701	0.0478172	6.4777	0.0109236	0.0124227
1	54250260	u	T	C	315	0.113849	0.0447371	6.47626	0.0109325	0.0124324
15	24099914	u	G	T	304	0.211902	0.083275	6.47498	0.0109403	0.0124411
15	50930355	u	G	A	315	-0.111653	0.0438806	6.47434	0.0109443	0.0124454
9	5368883	u	A	G	315	-0.121629	0.0478161	6.47034	0.0109689	0.0124726
15	32661379	u	T	C	315	0.115822	0.0455378	6.46898	0.0109774	0.0124819
5	50810971	u	C	G	315	-0.439148	0.172729	6.46382	0.0110093	0.012517
5	51270162	u	G	A	315	-0.439148	0.172729	6.46382	0.0110093	0.012517
5	51310100	u	G	A	315	-0.439148	0.172729	6.46382	0.0110093	0.012517
10	33223993	u	T	C	315	-0.166602	0.0655321	6.46328	0.0110126	0.0125206
10	33290426	u	C	T	315	-0.166602	0.0655321	6.46328	0.0110126	0.0125206
15	8421416	u	T	C	309	0.140745	0.0553795	6.45904	0.011039	0.0125497
17	40959434	u	A	C	315	0.108059	0.04252	6.45849	0.0110423	0.0125534
2	25081478	u	T	C	314	-0.112574	0.0443	6.45752	0.0110484	0.01256
17	40383022	u	C	T	315	0.200155	0.0787709	6.45657	0.0110543	0.0125665
12	60392368	u	T	G	315	-0.146552	0.057678	6.45602	0.0110577	0.0125703
12	60455053	u	T	G	315	-0.146552	0.057678	6.45602	0.0110577	0.0125703
28	6190468	u	G	T	315	-0.113025	0.0444837	6.45577	0.0110592	0.012572
24	35623977	u	C	T	315	0.1447	0.0569609	6.45331	0.0110746	0.0125889
6	69859605	u	C	T	315	0.237037	0.0933125	6.45286	0.0110774	0.0125919
15	47300951	u	T	G	315	0.126391	0.049775	6.44774	0.0111094	0.0126271
9	48360214	u	A	G	312	0.122315	0.0481741	6.4466	0.0111165	0.0126349
37	3559226	u	T	C	314	0.108869	0.0428808	6.44593	0.0111207	0.0126396
28	11643556	u	A	G	315	-0.118551	0.0466941	6.44592	0.0111207	0.0126396
33	28035473	u	T	C	315	0.124529	0.0490515	6.44522	0.0111251	0.0126445
15	50921993	u	T	C	315	-0.110737	0.0436265	6.4429	0.0111396	0.0126605
21	45654780	u	G	A	315	0.115388	0.0454605	6.44248	0.0111423	0.0126634
20	53773777	u	C	T	315	0.226269	0.0891677	6.43925	0.0111626	0.0126857
3	34760588	u	T	C	309	0.244517	0.0963698	6.43778	0.0111718	0.0126959
1	53182706	u	T	C	315	0.13557	0.0534331	6.43733	0.0111746	0.0126989
1	53193268	u	T	C	315	0.13557	0.0534331	6.43733	0.0111746	0.0126989
9	38682908	u	G	A	315	-0.204713	0.0807374	6.42894	0.0112275	0.0127571
9	38690126	u	C	T	315	-0.204713	0.0807374	6.42894	0.0112275	0.0127571
9	38889671	u	G	A	315	-0.204713	0.0807374	6.42894	0.0112275	0.0127571
9	38897038	u	C	A	315	-0.204713	0.0807374	6.42894	0.0112275	0.0127571
3	29508687	u	T	C	315	-0.135873	0.053594	6.42741	0.0112372	0.0127678
1	53491558	u	C	T	315	0.135225	0.0533587	6.42247	0.0112685	0.0128022
6	62741894	u	T	A	315	-0.112124	0.044247	6.42145	0.011275	0.0128094
15	4532902	u	G	A	315	0.14213	0.0560882	6.42138	0.0112754	0.0128098
35	13588321	u	T	C	315	-0.117212	0.0462581	6.42047	0.0112812	0.0128162
12	62418395	u	A	G	314	-0.145106	0.0572903	6.41521	0.0113147	0.012853
17	26437220	u	A	G	308	0.140727	0.0555636	6.41464	0.0113183	0.012857
31	30235710	u	T	C	303	-0.106284	0.0419669	6.41389	0.0113231	0.0128623
10	38938232	u	T	C	315	-0.112048	0.0442452	6.41322	0.0113274	0.0128669
28	17347946	u	A	G	315	-0.116281	0.0459282	6.40996	0.0113482	0.0128898
1	31241431	u	A	G	314	0.243115	0.0960322	6.409	0.0113543	0.0128966
7	4485778	u	A	T	315	-0.110634	0.0437038	6.40821	0.0113594	0.0129022
15	20108448	u	C	T	315	0.153379	0.0605967	6.40667	0.0113692	0.012913
11	33778228	u	T	C	315	-0.146075	0.0577167	6.40547	0.0113769	0.0129214
16	53683920	u	A	G	314	-0.0999915	0.0395114	6.40443	0.0113836	0.0129288
12	61795552	u	C	T	315	-0.133187	0.052633	6.40338	0.0113903	0.0129362
37	4964386	u	C	A	315	0.104325	0.0412311	6.40216	0.0113981	0.0129448
9	47578300	u	G	A	311	-0.169862	0.0671434	6.40009	0.0114115	0.0129594
38	22990383	u	C	T	315	-0.108529	0.0429013	6.39963	0.0114144	0.0129627
13	30166787	u	C	T	308	0.205858	0.0813794	6.39891	0.011419	0.0129677
31	32367974	u	G	C	315	-0.129366	0.0511415	6.39876	0.01142	0.0129688
33	28031403	u	C	T	315	0.125682	0.0496871	6.3982	0.0114236	0.0129728
15	62234294	u	T	C	315	-0.310337	0.122738	6.39304	0.0114569	0.0130093
15	50809131	u	A	G	315	-0.110536	0.0437243	6.39087	0.0114709	0.0130247
3	82834721	u	T	C	315	-0.121321	0.0479984	6.3888	0.0114843	0.0130395
26	3602737	u	T	C	314	0.138516	0.0548044	6.38802	0.0114893	0.013045
3	86461785	u	C	T	314	-0.200848	0.0795278	6.37817	0.0115532	0.0131153
35	13023004	u	C	T	312	-0.109302	0.0432804	6.3778	0.0115557	0.0131179
15	35008856	u	G	A	314	-0.118229	0.0468159	6.37768	0.0115564	0.0131187
11	32131753	u	T	G	315	-0.124293	0.049219	6.37718	0.0115597	0.0131224
7	22665511	u	C	A	315	0.12134	0.0480567	6.37532	0.0115718	0.0131357
38	23302207	u	G	A	314	-0.104569	0.0414226	6.37284	0.011588	0.0131535
7	3787274	u	T	C	315	-0.11265	0.0446239	6.37272	0.0115888	0.0131543
15	49816134	u	T	G	315	-0.112073	0.044402	6.37086	0.0116009	0.0131677
38	5308661	u	G	A	309	-0.108356	0.0429297	6.3707	0.011602	0.0131688
28	10626000	u	T	C	315	0.157774	0.0625103	6.37044	0.0116037	0.0131707
28	10647679	u	C	T	315	0.157774	0.0625103	6.37044	0.0116037	0.0131707
15	48883603	u	G	A	315	-0.114884	0.0455294	6.36698	0.0116263	0.0131956
15	48273443	u	G	A	315	0.131839	0.05225	6.36671	0.0116281	0.0131975
32	11455145	u	C	T	315	-0.160795	0.0637297	6.36589	0.0116335	0.0132034
15	21289350	u	A	G	315	0.141473	0.0560864	6.36253	0.0116555	0.0132277
7	72614982	u	C	T	315	-0.113659	0.0450644	6.3612	0.0116643	0.0132373
1	53971581	u	G	C	315	0.119001	0.0471846	6.36063	0.011668	0.0132414
1	53221387	u	A	G	315	0.135024	0.0535443	6.35911	0.011678	0.0132524
1	68626561	u	C	A	315	-0.452502	0.179501	6.35488	0.0117059	0.013283
15	12350569	u	A	G	315	0.122666	0.0486644	6.35373	0.0117135	0.0132913
28	8431526	u	A	G	315	-0.201974	0.0801349	6.35255	0.0117213	0.0132999
28	8440248	u	C	A	315	-0.201974	0.0801349	6.35255	0.0117213	0.0132999
28	8516644	u	A	G	315	-0.201974	0.0801349	6.35255	0.0117213	0.0132999
16	34063313	u	A	G	315	-0.127507	0.050606	6.34841	0.0117487	0.01333
7	13576748	u	T	C	315	0.121964	0.0484088	6.34773	0.0117532	0.0133349
7	13612922	u	T	C	315	0.121964	0.0484088	6.34773	0.0117532	0.0133349
7	13666585	u	A	G	315	0.121964	0.0484088	6.34773	0.0117532	0.0133349
2	26183824	u	C	T	315	-0.111351	0.0441965	6.34771	0.0117533	0.013335
8	64639707	u	T	C	315	0.157851	0.0626705	6.34404	0.0117776	0.0133618
2	84307277	u	A	G	314	-0.120746	0.0479437	6.34283	0.0117857	0.0133706
26	24478362	u	G	A	315	-0.110765	0.0439913	6.33974	0.0118062	0.0133932
22	14317886	u	C	T	315	-0.13621	0.0541001	6.33898	0.0118113	0.0133987
21	27840860	u	T	C	312	-0.108954	0.0432904	6.33434	0.0118422	0.0134327
11	30362617	u	C	A	315	-0.128104	0.0509059	6.33267	0.0118534	0.013445
7	17134723	u	T	C	315	0.117591	0.046731	6.332	0.0118579	0.0134499
31	31403221	u	G	T	315	0.105294	0.0418463	6.33128	0.0118626	0.0134552
31	31404432	u	A	G	315	0.105294	0.0418463	6.33128	0.0118626	0.0134552
17	39046153	u	T	G	315	0.2032	0.0807611	6.33059	0.0118673	0.0134602
28	8967183	u	C	T	315	-0.105641	0.041992	6.32895	0.0118782	0.0134723
35	13837803	u	G	A	314	-0.115871	0.0460705	6.3256	0.0119007	0.013497
5	55467897	u	T	G	315	-0.13311	0.0529349	6.32321	0.0119168	0.0135146
7	13171675	u	G	A	308	0.107688	0.0428286	6.32224	0.0119233	0.0135217
33	27637167	u	G	A	315	0.127848	0.0508515	6.32095	0.011932	0.0135313
33	28025225	u	T	C	315	0.115008	0.0457444	6.32092	0.0119322	0.0135315
28	5160130	u	T	C	315	-0.106881	0.0425292	6.31575	0.011967	0.0135697
28	5168894	u	G	A	315	-0.106881	0.0425292	6.31575	0.011967	0.0135697
6	62972820	u	A	G	309	-0.114975	0.0457516	6.31536	0.0119697	0.0135727
15	12715745	u	T	C	315	0.119904	0.0477311	6.3105	0.0120025	0.0136087
37	16471857	u	T	C	315	-0.110019	0.0437995	6.30955	0.012009	0.0136158
15	49470612	u	T	C	314	0.130845	0.0521041	6.30625	0.0120313	0.0136403
4	43962937	u	G	A	315	-0.213256	0.08493	6.30493	0.0120403	0.0136502
11	55664540	u	T	C	315	-0.201363	0.0801948	6.30474	0.0120415	0.0136515
17	22640028	u	T	C	315	0.302339	0.120416	6.30407	0.0120461	0.0136565
15	32294352	u	C	T	314	-0.111558	0.044432	6.30392	0.0120471	0.0136577
2	7104661	u	T	C	314	-0.109046	0.0434324	6.30366	0.0120489	0.0136596
33	13138903	u	T	C	308	0.120619	0.0480445	6.30294	0.0120538	0.013665
5	3637992	u	A	G	315	0.124888	0.0497465	6.30258	0.0120562	0.0136677
5	3651065	u	C	T	315	0.124888	0.0497465	6.30258	0.0120562	0.0136677
5	3662272	u	C	T	315	0.124888	0.0497465	6.30258	0.0120562	0.0136677
5	3677768	u	C	T	315	0.124888	0.0497465	6.30258	0.0120562	0.0136677
5	3705023	u	G	A	315	0.124888	0.0497465	6.30258	0.0120562	0.0136677
4	46615908	u	G	T	313	0.110651	0.0440773	6.30197	0.0120604	0.0136723
4	58770388	u	T	C	315	-0.174404	0.069478	6.30112	0.0120662	0.0136786
13	51392555	u	G	T	315	-0.130337	0.0519349	6.29816	0.0120863	0.0137007
11	30592109	u	C	T	315	-0.145896	0.0581405	6.29693	0.0120947	0.0137099
11	30897899	u	A	T	315	-0.145896	0.0581405	6.29693	0.0120947	0.0137099
1	22675364	u	A	C	314	-0.126451	0.0504096	6.2924	0.0121257	0.0137439
9	48022449	u	G	A	315	0.123356	0.0491789	6.29159	0.0121312	0.0137499
18	52104823	u	C	T	314	0.105548	0.0420821	6.29073	0.0121371	0.0137564
13	22870344	u	C	T	315	0.240457	0.0959133	6.28517	0.0121752	0.0137983
37	17956949	u	G	A	315	-0.107681	0.0429568	6.28373	0.0121851	0.0138091
37	3465020	u	T	C	315	0.107298	0.0428058	6.28313	0.0121892	0.0138136
38	20578932	u	C	T	315	0.126891	0.0506246	6.28253	0.0121934	0.0138181
38	20579203	u	G	T	315	0.126891	0.0506246	6.28253	0.0121934	0.0138181
11	28881316	u	C	A	315	0.113367	0.0452305	6.28215	0.012196	0.013821
4	43908950	u	A	C	315	-0.127475	0.050864	6.281	0.0122039	0.0138297
12	58406393	u	T	C	315	-0.12595	0.0502569	6.28064	0.0122064	0.0138325
15	18768285	u	T	A	315	0.119703	0.0477669	6.27993	0.0122113	0.0138378
18	54561246	u	G	A	314	-0.139648	0.0557314	6.27867	0.01222	0.0138473
32	12938153	u	A	G	315	-0.147492	0.0588834	6.27407	0.0122517	0.0138822
15	4195818	u	G	A	304	0.143601	0.0573315	6.2738	0.0122536	0.0138843
4	41858817	u	A	C	315	-0.192183	0.0767273	6.27379	0.0122537	0.0138843
1	57386084	u	G	T	315	-0.250657	0.100087	6.27202	0.0122659	0.0138978
17	22192548	u	A	G	314	0.304779	0.121703	6.27141	0.0122702	0.0139024
21	42182048	u	G	A	315	0.102946	0.0411105	6.2707	0.0122751	0.0139078
7	13640407	u	C	T	312	0.121449	0.0485452	6.25882	0.0123577	0.0139984
11	6604394	u	G	A	315	0.109635	0.0438312	6.25647	0.012374	0.0140163
2	80332008	u	C	T	315	-0.415019	0.16593	6.25585	0.0123784	0.0140211
38	5626055	u	C	T	315	-0.106565	0.0426102	6.2547	0.0123864	0.0140299
35	20512251	u	A	G	314	-0.180845	0.072318	6.25345	0.0123952	0.0140395
33	27192326	u	C	T	315	0.126396	0.0505524	6.25148	0.0124089	0.0140546
12	59391029	u	A	G	315	-0.137891	0.0551543	6.25049	0.0124159	0.0140622
15	19480350	u	G	A	315	0.140755	0.056324	6.24508	0.0124539	0.0141039
15	43226224	u	T	A	315	-0.288715	0.115545	6.24361	0.0124642	0.0141152
13	15782419	u	G	A	314	0.283284	0.113373	6.24349	0.0124651	0.0141162
15	48810243	u	C	T	314	-0.115002	0.0460278	6.24271	0.0124705	0.0141222
38	20616308	u	C	T	315	0.125414	0.0502086	6.23932	0.0124945	0.0141484
7	13558365	u	A	G	314	0.12087	0.0483931	6.23835	0.0125013	0.0141558
12	60440612	u	C	T	315	-0.144176	0.0577502	6.23269	0.0125413	0.0141997
16	54456864	u	A	G	315	0.117799	0.0471906	6.23122	0.0125517	0.0142112
15	30256582	u	A	G	312	-0.30778	0.123306	6.23032	0.0125581	0.0142181
10	11516236	u	A	G	304	-0.149031	0.0597123	6.22907	0.0125669	0.0142278
5	83038169	u	C	T	315	0.307652	0.123268	6.22903	0.0125672	0.0142282
15	48857176	u	C	T	306	-0.113498	0.0454911	6.2248	0.0125973	0.0142611
18	53628687	u	A	T	315	-0.120607	0.0483403	6.22478	0.0125974	0.0142613
6	62929372	u	G	A	315	-0.112855	0.0452336	6.2247	0.012598	0.0142619
4	46564736	u	A	G	315	0.1093	0.0438099	6.22436	0.0126004	0.0142646
15	16162945	u	C	T	314	0.153206	0.0614136	6.22329	0.0126081	0.0142729
1	57457596	u	T	C	315	-0.252699	0.101304	6.22236	0.0126147	0.0142801
37	17548895	u	A	C	314	0.12728	0.0510272	6.22182	0.0126186	0.0142844
7	34380376	u	G	A	315	-0.133873	0.0536799	6.21956	0.0126346	0.014302
10	39355844	u	T	C	315	-0.106679	0.0427892	6.21573	0.012662	0.014332
37	3496272	u	C	T	315	0.106783	0.0428491	6.21042	0.0127001	0.0143737
37	3546089	u	A	C	315	0.106783	0.0428491	6.21042	0.0127001	0.0143737
15	35488794	u	G	A	315	-0.123946	0.0497365	6.21035	0.0127006	0.0143743
11	34306350	u	G	A	315	-0.107965	0.0433285	6.209	0.0127102	0.0143849
26	4575003	u	C	A	315	0.132286	0.0530911	6.20842	0.0127144	0.0143894
26	4583551	u	G	A	315	0.132286	0.0530911	6.20842	0.0127144	0.0143894
1	53861116	u	A	G	315	-0.284754	0.114291	6.20745	0.0127214	0.0143971
1	53899555	u	A	G	315	-0.284754	0.114291	6.20745	0.0127214	0.0143971
1	54045806	u	T	G	315	-0.284754	0.114291	6.20745	0.0127214	0.0143971
23	45972564	u	G	A	315	0.269928	0.108354	6.2059	0.0127325	0.0144093
9	6642411	u	G	A	315	-0.116159	0.0466566	6.19843	0.0127864	0.0144683
6	63505226	u	C	T	315	-0.113247	0.0454932	6.19672	0.0127987	0.0144818
17	22004125	u	C	A	315	0.302963	0.121709	6.19629	0.0128018	0.0144852
17	22055664	u	T	C	315	0.302963	0.121709	6.19629	0.0128018	0.0144852
17	22078790	u	T	A	315	0.302963	0.121709	6.19629	0.0128018	0.0144852
17	22090588	u	A	C	315	0.302963	0.121709	6.19629	0.0128018	0.0144852
17	22099625	u	G	A	315	0.302963	0.121709	6.19629	0.0128018	0.0144852
17	22106991	u	A	C	315	0.302963	0.121709	6.19629	0.0128018	0.0144852
17	22149485	u	A	C	315	0.302963	0.121709	6.19629	0.0128018	0.0144852
17	22156928	u	G	A	315	0.302963	0.121709	6.19629	0.0128018	0.0144852
17	22252545	u	G	A	315	0.302963	0.121709	6.19629	0.0128018	0.0144852
17	22383762	u	T	C	315	0.302963	0.121709	6.19629	0.0128018	0.0144852
31	31294460	u	T	C	315	-0.103769	0.0416929	6.19461	0.012814	0.0144986
31	31306728	u	A	C	315	-0.103769	0.0416929	6.19461	0.012814	0.0144986
36	4800499	u	T	C	312	-0.110281	0.0443133	6.19344	0.0128225	0.0145079
18	52634718	u	G	A	315	0.103738	0.0416849	6.19323	0.012824	0.0145095
15	47311740	u	G	A	315	0.124576	0.0500601	6.19272	0.0128277	0.0145135
37	15631719	u	A	G	313	0.179736	0.0722393	6.19043	0.0128443	0.0145318
26	4804801	u	G	A	315	0.112771	0.0453258	6.19022	0.0128458	0.0145334
1	49948430	u	T	C	315	0.119458	0.0480186	6.18886	0.0128557	0.0145442
5	3560236	u	G	T	315	0.124569	0.0500802	6.18715	0.0128681	0.0145579
5	3565083	u	C	A	315	0.124569	0.0500802	6.18715	0.0128681	0.0145579
5	3629039	u	A	G	315	0.124569	0.0500802	6.18715	0.0128681	0.0145579
3	32310416	u	C	T	315	-0.13002	0.0522827	6.18454	0.0128871	0.0145786
14	19657379	u	A	G	314	0.148552	0.059735	6.18438	0.0128883	0.0145799
1	68548788	u	G	T	314	-0.446544	0.17957	6.18386	0.0128921	0.0145841
31	9003058	u	G	A	315	-0.112681	0.0453159	6.18301	0.0128982	0.0145908
4	17932921	u	C	T	310	-0.125613	0.0505218	6.18174	0.0129075	0.014601
15	32768856	u	G	A	315	0.110683	0.0445388	6.17565	0.012952	0.0146497
11	59173180	u	G	T	315	-0.125347	0.0504542	6.1721	0.0129781	0.0146782
28	10515232	u	G	A	314	0.170341	0.0685684	6.17148	0.0129826	0.0146832
15	16179377	u	G	A	315	0.152583	0.0614278	6.16994	0.0129939	0.0146956
31	33715757	u	C	T	315	-0.129368	0.0521005	6.1655	0.0130266	0.0147314
38	7073852	u	A	G	314	-0.115665	0.0466016	6.16036	0.0130645	0.0147729
25	12618083	u	G	A	314	0.143893	0.0579746	6.16029	0.013065	0.0147734
5	67860948	u	G	A	309	-0.172232	0.0693972	6.15947	0.0130711	0.0147801
15	48991945	u	G	A	313	-0.114144	0.0459968	6.15811	0.0130811	0.014791
2	56105563	u	G	A	314	-0.149981	0.060455	6.15468	0.0131065	0.0148189
25	30487689	u	T	C	312	-0.13272	0.0534987	6.1544	0.0131086	0.0148211
31	33629480	u	C	T	315	-0.105718	0.0426168	6.15366	0.0131141	0.0148272
15	47358362	u	T	C	314	0.1246	0.0502295	6.15342	0.0131158	0.0148291
13	26261462	u	G	A	313	0.119623	0.0482257	6.15275	0.0131208	0.0148345
1	24597626	u	A	G	315	-0.133342	0.0537618	6.1516	0.0131293	0.0148438
11	25347071	u	T	G	315	-0.148513	0.0598792	6.15146	0.0131304	0.014845
11	25374425	u	G	A	315	-0.148513	0.0598792	6.15146	0.0131304	0.014845
11	25396155	u	C	T	315	-0.148513	0.0598792	6.15146	0.0131304	0.014845
2	16998843	u	G	C	315	-0.111438	0.044935	6.15034	0.0131387	0.0148541
15	4167781	u	C	T	314	0.141807	0.0571824	6.14994	0.0131417	0.0148574
15	47283311	u	T	C	315	0.128207	0.0517071	6.1478	0.0131575	0.0148747
16	29379926	u	C	T	315	-0.141702	0.0571504	6.14775	0.0131579	0.0148752
16	29389457	u	A	G	315	-0.141702	0.0571504	6.14775	0.0131579	0.0148752
16	29480952	u	G	A	315	-0.141702	0.0571504	6.14775	0.0131579	0.0148752
26	4161674	u	G	C	315	0.128966	0.0520181	6.14665	0.0131661	0.0148841
1	54477622	u	G	A	315	0.125964	0.0508102	6.14602	0.0131708	0.0148893
9	47493444	u	G	C	311	0.123494	0.0498163	6.14542	0.0131753	0.0148941
9	47986577	u	C	A	315	0.121415	0.0489824	6.14422	0.0131843	0.014904
11	28910151	u	T	C	315	0.112901	0.0455551	6.1422	0.0131993	0.0149205
11	28917495	u	G	A	315	0.112901	0.0455551	6.1422	0.0131993	0.0149205
11	28925100	u	A	G	315	0.112901	0.0455551	6.1422	0.0131993	0.0149205
28	9974833	u	C	T	315	-0.471066	0.190075	6.14204	0.0132005	0.0149218
28	9995928	u	G	T	315	-0.471066	0.190075	6.14204	0.0132005	0.0149218
15	47411053	u	G	T	314	-0.110043	0.0444053	6.14117	0.013207	0.0149289
28	6055119	u	C	T	314	-0.110561	0.0446204	6.13957	0.0132189	0.0149419
1	53325252	u	C	T	315	0.132402	0.0534365	6.13926	0.0132213	0.0149445
1	53381194	u	C	T	315	0.132402	0.0534365	6.13926	0.0132213	0.0149445
1	53461210	u	A	G	315	0.132402	0.0534365	6.13926	0.0132213	0.0149445
1	53469018	u	G	A	315	0.132402	0.0534365	6.13926	0.0132213	0.0149445
15	48130626	u	G	A	315	0.128127	0.051711	6.13923	0.0132215	0.0149447
11	36063389	u	G	A	311	-0.288997	0.116646	6.13833	0.0132282	0.0149521
7	17302230	u	A	C	314	0.115257	0.0465282	6.1362	0.0132442	0.0149695
23	29238244	u	C	G	310	0.21008	0.0848344	6.13232	0.0132733	0.0150014
15	34138698	u	T	C	315	-0.439864	0.177637	6.13156	0.0132789	0.0150076
15	34187554	u	C	T	315	-0.439864	0.177637	6.13156	0.0132789	0.0150076
15	34815067	u	A	G	315	-0.439864	0.177637	6.13156	0.0132789	0.0150076
24	47212469	u	T	C	315	0.156268	0.0631133	6.13056	0.0132865	0.0150159
1	53993431	u	C	A	315	0.116531	0.0470691	6.12927	0.0132961	0.0150264
33	28261192	u	T	C	315	-0.103869	0.0419559	6.12892	0.0132988	0.0150293
15	49006551	u	G	A	315	0.127563	0.0515298	6.12816	0.0133045	0.0150356
1	22787221	u	G	A	315	-0.124651	0.0503556	6.12772	0.0133078	0.0150392
20	49819218	u	A	G	315	0.395524	0.159784	6.12746	0.0133098	0.0150414
20	50037329	u	T	C	315	0.395524	0.159784	6.12746	0.0133098	0.0150414
14	25570366	u	T	C	313	0.108309	0.0437602	6.12593	0.0133213	0.0150539
36	18160681	u	T	C	313	-0.105617	0.0426854	6.12221	0.0133494	0.0150847
36	6145348	u	T	C	314	-0.116602	0.0471251	6.12217	0.0133497	0.015085
7	17123781	u	G	A	315	0.116124	0.046932	6.12212	0.01335	0.0150854
11	12184699	u	G	A	315	0.108213	0.0437352	6.12198	0.0133511	0.0150865
15	34270010	u	G	C	314	-0.439457	0.177627	6.12089	0.0133593	0.0150956
15	50486157	u	C	T	311	-0.111328	0.0450028	6.11966	0.0133686	0.0151057
21	27797571	u	T	C	314	-0.107113	0.0433087	6.11698	0.0133889	0.015128
20	53601576	u	C	T	315	0.126434	0.0511239	6.11622	0.0133947	0.0151342
4	45675777	u	A	C	314	0.107449	0.0434524	6.11468	0.0134063	0.015147
5	3668337	u	T	G	314	0.123041	0.0497586	6.11451	0.0134076	0.0151484
6	62897800	u	T	C	315	-0.112094	0.0453331	6.11407	0.013411	0.0151521
11	25637555	u	T	A	314	-0.148049	0.059875	6.11391	0.0134122	0.0151534
11	25702488	u	T	C	314	-0.148049	0.059875	6.11391	0.0134122	0.0151534
11	25828131	u	T	C	314	-0.148049	0.059875	6.11391	0.0134122	0.0151534
31	15474315	u	G	A	307	-0.16314	0.0659832	6.11297	0.0134194	0.0151612
31	8789100	u	G	A	315	-0.206839	0.083665	6.11192	0.0134273	0.0151699
20	42524437	u	G	A	315	0.336089	0.135956	6.11102	0.0134342	0.0151774
20	42561057	u	C	T	315	0.336089	0.135956	6.11102	0.0134342	0.0151774
20	42577375	u	A	G	315	0.336089	0.135956	6.11102	0.0134342	0.0151774
20	42587471	u	G	A	315	0.336089	0.135956	6.11102	0.0134342	0.0151774
20	42607949	u	G	A	315	0.336089	0.135956	6.11102	0.0134342	0.0151774
17	23092246	u	C	T	315	0.303887	0.122947	6.1093	0.0134473	0.0151918
17	23103041	u	C	A	315	0.303887	0.122947	6.1093	0.0134473	0.0151918
17	23106280	u	C	T	315	0.303887	0.122947	6.1093	0.0134473	0.0151918
17	23338394	u	C	T	315	0.303887	0.122947	6.1093	0.0134473	0.0151918
31	14580027	u	C	T	309	-0.208761	0.0844701	6.10794	0.0134576	0.015203
4	46615152	u	G	T	315	0.108886	0.0440594	6.10752	0.0134608	0.0152065
10	39326319	u	A	G	315	-0.109454	0.0442901	6.1073	0.0134625	0.0152084
18	53117180	u	T	C	315	0.113172	0.045803	6.10511	0.0134791	0.0152266
18	53143833	u	G	A	315	0.113172	0.045803	6.10511	0.0134791	0.0152266
20	43956970	u	G	T	315	0.311482	0.126067	6.10466	0.0134826	0.0152304
7	22164720	u	G	A	305	-0.107594	0.0435503	6.10375	0.0134895	0.015238
21	27457312	u	C	T	315	-0.106014	0.042915	6.10251	0.013499	0.0152484
14	19766176	u	C	T	315	0.147509	0.0597156	6.10185	0.0135041	0.0152539
35	13354206	u	G	A	315	0.101808	0.041216	6.10144	0.0135072	0.0152573
25	12605403	u	G	A	315	0.143225	0.057988	6.10049	0.0135145	0.0152653
25	12621763	u	A	C	315	0.143225	0.057988	6.10049	0.0135145	0.0152653
25	12622167	u	C	T	315	0.143225	0.057988	6.10049	0.0135145	0.0152653
25	12622493	u	A	G	315	0.143225	0.057988	6.10049	0.0135145	0.0152653
18	52270225	u	G	A	314	0.111079	0.0449736	6.10031	0.0135158	0.0152667
33	28767267	u	C	T	309	-0.102432	0.041474	6.0999	0.013519	0.0152702
1	108348144	u	T	C	314	0.116463	0.047155	6.09989	0.013519	0.0152702
4	11606445	u	T	C	310	0.188112	0.0761665	6.09966	0.0135208	0.0152722
7	17223152	u	A	G	315	0.114909	0.0465458	6.09459	0.0135596	0.0153147
7	17291846	u	T	A	315	0.114909	0.0465458	6.09459	0.0135596	0.0153147
15	4313299	u	T	C	309	0.139915	0.0566761	6.09438	0.0135613	0.0153164
15	21673344	u	A	G	315	0.127542	0.0516724	6.09241	0.0135764	0.0153329
11	29011456	u	T	G	308	-0.126603	0.0512944	6.09179	0.0135811	0.0153382
31	32948831	u	T	C	315	-0.10589	0.0429028	6.09175	0.0135814	0.0153385
26	6841464	u	C	T	315	0.137264	0.0556148	6.09163	0.0135824	0.0153395
26	6851160	u	G	A	315	0.137264	0.0556148	6.09163	0.0135824	0.0153395
5	13139673	u	T	C	315	0.164306	0.0665888	6.08844	0.0136069	0.0153663
6	62878022	u	C	T	315	-0.110627	0.0448365	6.08776	0.0136121	0.015372
6	65523436	u	A	G	313	-0.111212	0.0450815	6.08566	0.0136283	0.0153898
15	34159323	u	G	A	314	-0.43821	0.177651	6.08458	0.0136367	0.0153989
20	50031041	u	G	A	314	0.394007	0.15976	6.08238	0.0136537	0.0154174
15	34825219	u	T	C	314	-0.438056	0.17765	6.08032	0.0136696	0.0154349
33	16400864	u	A	G	315	0.113104	0.0458693	6.08008	0.0136714	0.0154369
29	31890223	u	A	G	315	0.126735	0.051399	6.07969	0.0136745	0.0154402
16	32203230	u	A	G	315	-0.125784	0.0510245	6.07711	0.0136945	0.0154621
16	29473540	u	G	C	315	-0.135812	0.055117	6.0716	0.0137373	0.0155088
23	31359323	u	T	G	308	0.109446	0.0444177	6.07134	0.0137392	0.015511
25	23356753	u	C	T	314	-0.158887	0.0644893	6.07018	0.0137483	0.0155209
17	28156679	u	A	G	315	0.110805	0.0449738	6.07015	0.0137485	0.0155211
17	28219623	u	G	A	315	0.110805	0.0449738	6.07015	0.0137485	0.0155211
15	50951864	u	C	T	315	-0.108673	0.0441137	6.06872	0.0137597	0.0155333
15	50965298	u	A	G	315	-0.108673	0.0441137	6.06872	0.0137597	0.0155333
17	40573294	u	C	T	315	0.104843	0.0425649	6.06699	0.0137731	0.0155481
33	16521067	u	T	A	315	0.116385	0.0472568	6.06549	0.0137848	0.0155609
2	25791347	u	G	A	315	-0.111593	0.0453318	6.05995	0.0138282	0.0156082
33	30726959	u	T	C	311	0.153171	0.0622401	6.0564	0.013856	0.0156386
31	15063496	u	G	A	307	0.194303	0.0789588	6.0556	0.0138623	0.0156455
14	57819927	u	T	A	315	-0.104161	0.0423376	6.05278	0.0138844	0.0156696
28	10496764	u	A	G	315	0.168702	0.0685809	6.05107	0.0138978	0.0156843
20	55068917	u	C	T	308	0.127607	0.0518765	6.05077	0.0139003	0.015687
2	26025177	u	A	G	314	-0.107318	0.0436331	6.04935	0.0139114	0.0156992
25	23223813	u	A	G	315	-0.158683	0.0645207	6.04872	0.0139164	0.0157046
25	23232755	u	T	C	315	-0.158683	0.0645207	6.04872	0.0139164	0.0157046
25	23293438	u	A	T	315	-0.158683	0.0645207	6.04872	0.0139164	0.0157046
11	7040352	u	G	T	315	0.107676	0.0437821	6.04843	0.0139187	0.0157071
26	3615961	u	C	T	314	0.136764	0.0556269	6.04471	0.013948	0.0157391
33	27064336	u	A	G	315	0.123321	0.0501611	6.04419	0.0139521	0.0157436
28	25197580	u	A	G	315	0.520492	0.211723	6.04354	0.0139573	0.0157493
23	52032268	u	G	C	309	0.0981594	0.0399337	6.04205	0.0139691	0.0157622
37	16678926	u	C	T	315	-0.105791	0.0430469	6.03963	0.0139882	0.0157831
20	50126898	u	C	T	314	0.255784	0.104081	6.0395	0.0139892	0.0157842
26	38175584	u	A	G	315	0.101802	0.0414326	6.03711	0.0140082	0.0158049
15	48337476	u	C	A	315	-0.113034	0.0460043	6.03706	0.0140086	0.0158054
15	48141590	u	A	G	310	0.128955	0.0524916	6.03527	0.0140228	0.0158209
16	56859674	u	C	T	315	-0.105723	0.0430373	6.03459	0.0140282	0.0158267
2	17740210	u	C	T	315	-0.348179	0.141752	6.03319	0.0140393	0.0158389
2	17757367	u	A	G	315	-0.348179	0.141752	6.03319	0.0140393	0.0158389
2	17769891	u	G	A	315	-0.348179	0.141752	6.03319	0.0140393	0.0158389
2	17780596	u	G	A	315	-0.348179	0.141752	6.03319	0.0140393	0.0158389
2	17786496	u	T	G	315	-0.348179	0.141752	6.03319	0.0140393	0.0158389
4	42795851	u	G	A	315	-0.150872	0.0614292	6.0321	0.014048	0.0158484
1	49808393	u	T	C	315	-0.10823	0.0440716	6.03084	0.014058	0.0158593
1	49812600	u	A	G	315	-0.10823	0.0440716	6.03084	0.014058	0.0158593
1	49813277	u	A	G	315	-0.10823	0.0440716	6.03084	0.014058	0.0158593
18	52631283	u	C	T	314	0.102374	0.0416902	6.02998	0.0140649	0.0158669
23	29395995	u	A	C	315	0.117075	0.0476774	6.02983	0.0140661	0.0158681
23	29461035	u	A	G	315	0.117075	0.0476774	6.02983	0.0140661	0.0158681
23	29479045	u	C	T	315	0.117075	0.0476774	6.02983	0.0140661	0.0158681
23	29585671	u	A	T	315	0.117075	0.0476774	6.02983	0.0140661	0.0158681
23	29614808	u	C	A	315	0.117075	0.0476774	6.02983	0.0140661	0.0158681
13	15474266	u	A	G	315	0.27817	0.113293	6.02859	0.014076	0.015879
2	58319337	u	C	T	315	-0.140321	0.0571608	6.0263	0.0140942	0.0158989
9	6310256	u	G	T	315	-0.1123	0.0457486	6.02564	0.0140995	0.0159047
14	26145508	u	C	T	315	0.113458	0.0462212	6.02539	0.0141015	0.0159068
28	5227537	u	T	C	315	-0.106386	0.0433413	6.02518	0.0141032	0.0159087
29	31209181	u	G	A	315	-0.115964	0.0472446	6.02479	0.0141063	0.0159121
1	61921241	u	C	A	315	-0.328204	0.133714	6.02468	0.0141072	0.015913
15	12447158	u	G	A	315	0.120863	0.0492414	6.02455	0.0141082	0.0159142
32	2050624	u	A	G	315	-0.121663	0.0495729	6.02322	0.0141188	0.0159258
15	62755411	u	A	G	315	-0.352089	0.143469	6.02264	0.0141235	0.0159309
11	59196021	u	C	T	314	-0.194547	0.0792944	6.01954	0.0141483	0.015958
26	24511275	u	G	A	314	-0.108208	0.0441061	6.01898	0.0141528	0.0159629
14	26160984	u	T	C	315	0.112734	0.045953	6.01836	0.0141578	0.0159683
11	12905067	u	G	A	315	0.105882	0.0431644	6.0172	0.0141671	0.0159784
14	43019286	u	T	C	315	0.107442	0.0438065	6.01554	0.0141804	0.015993
13	59796275	u	A	G	315	-0.129719	0.0528932	6.01462	0.0141878	0.0160011
2	27241636	u	T	C	315	-0.110926	0.0452405	6.01196	0.0142092	0.0160245
2	27333607	u	G	A	315	-0.11175	0.0455803	6.01092	0.0142176	0.0160336
3	70769250	u	T	C	315	-0.262742	0.107186	6.00872	0.0142354	0.016053
8	59443578	u	G	T	314	-0.490327	0.200059	6.00699	0.0142493	0.0160682
4	42983693	u	G	A	315	-0.152938	0.0624019	6.00672	0.0142515	0.0160706
14	20903730	u	G	A	315	0.145086	0.0592002	6.00623	0.0142554	0.0160749
14	21072223	u	C	T	315	0.145086	0.0592002	6.00623	0.0142554	0.0160749
14	21086104	u	C	T	315	0.145086	0.0592002	6.00623	0.0142554	0.0160749
11	29608666	u	A	G	315	-0.109565	0.0447126	6.00456	0.014269	0.0160897
11	5285731	u	T	C	311	0.105219	0.0429482	6.00199	0.0142897	0.0161124
17	41391471	u	T	C	315	0.200031	0.0816597	6.00042	0.0143025	0.0161263
7	72540387	u	C	T	315	-0.110953	0.0452982	5.99952	0.0143097	0.0161342
6	68305387	u	G	A	315	-0.115291	0.0470702	5.9993	0.0143115	0.0161362
6	68313183	u	T	C	315	-0.115291	0.0470702	5.9993	0.0143115	0.0161362
1	52501927	u	A	G	315	0.115963	0.0473476	5.99848	0.0143182	0.0161435
11	59142227	u	A	G	314	-0.123596	0.0504648	5.99836	0.0143192	0.0161445
28	12953738	u	A	G	315	-0.11478	0.0468668	5.99795	0.0143225	0.0161481
11	45340002	u	T	G	312	-0.105911	0.0432471	5.99753	0.014326	0.0161519
29	31169273	u	T	C	315	-0.117581	0.0480147	5.99688	0.0143312	0.0161576
16	28431148	u	T	C	315	-0.108964	0.0444971	5.99661	0.0143334	0.0161601
11	32403906	u	C	T	315	-0.107824	0.0440317	5.99649	0.0143344	0.0161611
7	11789206	u	T	A	315	0.107626	0.0439565	5.99501	0.0143464	0.0161743
20	53129665	u	A	G	315	0.202959	0.0828922	5.99498	0.0143466	0.0161745
31	29946349	u	A	G	315	-0.103172	0.0421377	5.99495	0.0143469	0.0161748
37	16066499	u	A	G	315	0.117506	0.0479928	5.99476	0.0143484	0.0161764
23	29220558	u	A	T	315	0.207528	0.0847655	5.99399	0.0143547	0.0161833
11	6770215	u	T	C	315	0.112848	0.0460934	5.99389	0.0143555	0.0161842
38	5618591	u	C	T	315	-0.103979	0.0424741	5.99296	0.014363	0.0161924
11	47504332	u	G	A	315	-0.210549	0.0860092	5.99264	0.0143657	0.0161953
14	23898865	u	T	C	315	-0.118853	0.0485521	5.99243	0.0143674	0.0161972
26	7664505	u	C	T	315	0.138526	0.0565896	5.99226	0.0143688	0.0161987
26	7682279	u	A	G	315	0.138526	0.0565896	5.99226	0.0143688	0.0161987
26	25795329	u	C	T	312	-0.108332	0.0442624	5.99026	0.0143851	0.0162165
15	33089790	u	C	T	315	0.112865	0.0461215	5.98841	0.0144001	0.0162329
15	33435106	u	G	T	315	0.112865	0.0461215	5.98841	0.0144001	0.0162329
15	33447636	u	G	T	315	0.112865	0.0461215	5.98841	0.0144001	0.0162329
23	51147348	u	G	A	315	0.10587	0.0432634	5.98838	0.0144004	0.0162332
28	6122078	u	C	A	314	-0.108856	0.0444869	5.98745	0.014408	0.0162415
15	18316689	u	T	C	314	0.114688	0.0468715	5.98715	0.0144105	0.0162442
37	18827262	u	T	C	315	-0.104708	0.0427962	5.9862	0.0144182	0.0162526
13	21822189	u	G	C	315	0.137931	0.0563814	5.98483	0.0144294	0.0162648
21	24919838	u	T	C	315	-0.105685	0.0432022	5.98437	0.0144332	0.016269
15	48316469	u	C	T	315	0.122564	0.0501036	5.98398	0.0144364	0.0162724
10	34158960	u	T	G	315	-0.155183	0.0634407	5.98347	0.0144406	0.016277
10	34175153	u	C	A	315	-0.155183	0.0634407	5.98347	0.0144406	0.016277
16	58915239	u	G	A	315	-0.0983962	0.04023	5.98215	0.0144514	0.0162888
26	38378984	u	A	G	315	0.101382	0.0414523	5.98165	0.0144555	0.0162933
36	5067082	u	C	T	315	-0.128698	0.0526243	5.98095	0.0144612	0.0162995
15	19404815	u	A	G	315	0.117332	0.0479776	5.98077	0.0144627	0.0163012
15	19474995	u	A	G	315	0.117332	0.0479776	5.98077	0.0144627	0.0163012
33	29414249	u	G	A	315	0.133725	0.0546814	5.98059	0.0144642	0.0163028
1	32277293	u	G	A	314	0.339978	0.139057	5.97745	0.0144899	0.0163309
7	13834389	u	C	T	315	-0.104296	0.0426624	5.97649	0.0144978	0.0163395
12	60052424	u	G	A	314	-0.123668	0.0505875	5.97621	0.0145001	0.016342
9	48506420	u	C	T	315	0.117854	0.0482153	5.97479	0.0145118	0.0163548
1	24544483	u	G	A	305	-0.128297	0.0524887	5.97446	0.0145145	0.0163577
15	33274592	u	G	T	315	0.11189	0.0457918	5.97041	0.0145479	0.0163941
18	52743766	u	C	T	314	0.103874	0.042516	5.96911	0.0145586	0.0164058
7	14524623	u	G	A	315	0.118149	0.0483645	5.96773	0.01457	0.0164183
11	26035931	u	C	T	315	-0.146168	0.059859	5.9627	0.0146116	0.0164637
38	5315589	u	T	C	315	-0.104491	0.0428016	5.95985	0.0146353	0.0164895
4	46570650	u	T	C	315	0.107606	0.0440867	5.95741	0.0146556	0.0165116
4	46592551	u	T	C	315	0.107606	0.0440867	5.95741	0.0146556	0.0165116
4	46608762	u	A	T	315	0.107606	0.0440867	5.95741	0.0146556	0.0165116
17	9087975	u	T	C	315	-0.131617	0.053925	5.95719	0.0146574	0.0165136
13	59690874	u	A	G	311	-0.0990623	0.0405892	5.95657	0.0146625	0.0165192
37	26711233	u	A	G	315	0.0996223	0.0408262	5.95436	0.014681	0.0165393
11	2285790	u	G	A	315	0.107815	0.044186	5.95377	0.0146858	0.0165446
11	2291301	u	C	T	315	0.107815	0.044186	5.95377	0.0146858	0.0165446
11	2351735	u	T	A	315	0.107815	0.044186	5.95377	0.0146858	0.0165446
11	2362113	u	A	T	315	0.107815	0.044186	5.95377	0.0146858	0.0165446
11	2405120	u	G	T	315	0.107815	0.044186	5.95377	0.0146858	0.0165446
36	5868383	u	T	A	315	-0.115183	0.0472144	5.9515	0.0147047	0.0165653
36	5869774	u	G	C	315	-0.115183	0.0472144	5.9515	0.0147047	0.0165653
17	40497959	u	T	C	312	0.102124	0.0418661	5.95021	0.0147156	0.0165771
20	51817311	u	T	C	315	0.237652	0.0974268	5.95013	0.0147162	0.0165778
17	15450270	u	T	C	315	-0.328724	0.134766	5.94978	0.0147191	0.016581
2	58302910	u	T	C	315	-0.138347	0.0567336	5.94643	0.0147471	0.0166115
7	22250856	u	T	A	313	-0.115837	0.0475179	5.94261	0.0147791	0.0166463
1	24301367	u	T	C	315	-0.130872	0.0536868	5.94238	0.0147811	0.0166485
1	33910155	u	T	C	315	0.339091	0.139103	5.94235	0.0147813	0.0166488
1	34528934	u	C	T	315	0.339091	0.139103	5.94235	0.0147813	0.0166488
8	28861181	u	G	A	314	0.121499	0.0498435	5.94198	0.0147844	0.0166522
26	27131458	u	A	C	315	-0.112703	0.0462357	5.94178	0.0147861	0.016654
20	53668243	u	C	T	314	0.237024	0.0972379	5.94174	0.0147864	0.0166543
1	53699755	u	C	T	315	-0.112294	0.0460811	5.9384	0.0148145	0.0166849
15	48696756	u	C	A	315	-0.112003	0.0459659	5.93733	0.0148235	0.0166947
38	5703054	u	G	A	315	0.12021	0.0493367	5.93667	0.014829	0.0167007
11	6538881	u	G	A	315	0.106791	0.0438326	5.93578	0.0148365	0.0167089
16	57887506	u	G	A	313	-0.102133	0.0419529	5.92661	0.0149139	0.0167934
11	26818299	u	A	G	313	-0.146475	0.0601762	5.92489	0.0149285	0.0168092
31	31221052	u	T	C	315	-0.101353	0.0416437	5.92342	0.0149409	0.0168228
14	25747626	u	G	A	315	-0.118525	0.0487008	5.92307	0.0149439	0.016826
7	22249376	u	G	T	315	-0.115465	0.0474496	5.9215	0.0149572	0.0168406
7	22265934	u	A	G	315	-0.115465	0.0474496	5.9215	0.0149572	0.0168406
7	22279566	u	A	G	315	-0.115465	0.0474496	5.9215	0.0149572	0.0168406
26	38911672	u	T	C	315	0.0961239	0.0395052	5.92043	0.0149663	0.0168505
32	834792	u	G	A	315	-0.11868	0.0487756	5.92042	0.0149664	0.0168506
38	5882429	u	G	A	315	-0.113058	0.0464703	5.91906	0.0149779	0.0168632
15	32518658	u	G	A	315	-0.110523	0.0454316	5.91819	0.0149854	0.0168713
15	32305010	u	T	C	303	-0.108333	0.0445348	5.91728	0.0149931	0.0168797
38	14162497	u	A	G	315	0.238279	0.0979625	5.91631	0.0150014	0.0168887
38	4503056	u	C	T	315	0.131039	0.0538761	5.91574	0.0150062	0.016894
17	40293932	u	A	G	315	0.185615	0.0763168	5.91543	0.0150089	0.0168969
35	13379160	u	T	C	315	0.10006	0.041144	5.91435	0.015018	0.0169069
23	29449257	u	G	T	314	0.116012	0.0477088	5.91302	0.0150294	0.0169193
23	29552823	u	A	G	314	0.116012	0.0477088	5.91302	0.0150294	0.0169193
38	5656982	u	A	G	315	0.117953	0.0485083	5.91274	0.0150318	0.0169218
11	33877622	u	T	C	315	-0.107953	0.0443994	5.9117	0.0150406	0.0169315
13	57839271	u	G	A	315	-0.162927	0.0670142	5.91092	0.0150473	0.0169388
13	57841517	u	A	C	315	-0.162927	0.0670142	5.91092	0.0150473	0.0169388
11	6116386	u	A	G	315	0.111869	0.0460144	5.91064	0.0150497	0.0169414
2	8429619	u	G	C	315	0.106415	0.0437731	5.91001	0.0150551	0.0169472
1	112727677	u	C	T	315	0.103243	0.0424695	5.9097	0.0150577	0.0169501
36	6058887	u	A	G	315	-0.125612	0.0516815	5.9073	0.0150783	0.0169726
16	22796782	u	T	A	315	0.113983	0.0468989	5.90683	0.0150823	0.0169769
16	22808903	u	T	C	315	0.113983	0.0468989	5.90683	0.0150823	0.0169769
37	4698611	u	C	T	306	0.103313	0.0425105	5.90636	0.0150864	0.0169813
1	52498123	u	G	A	314	0.114995	0.0473313	5.90284	0.0151165	0.0170142
17	28217937	u	A	C	314	0.109321	0.0449968	5.90257	0.0151188	0.0170167
5	55463144	u	T	C	314	-0.12903	0.0531127	5.90184	0.0151251	0.0170236
35	13972516	u	G	T	315	0.10661	0.0438915	5.89976	0.015143	0.0170431
2	26284830	u	T	C	315	0.149594	0.0616024	5.89702	0.0151665	0.0170687
23	51136162	u	A	G	315	0.10525	0.0433426	5.89677	0.0151687	0.0170711
14	26181973	u	A	G	315	0.102727	0.0423051	5.89632	0.0151725	0.0170753
7	12934719	u	G	A	315	0.105772	0.0435617	5.89562	0.0151786	0.0170819
17	22241003	u	C	A	307	0.301694	0.124254	5.89536	0.0151808	0.0170843
22	58490776	u	G	A	315	-0.181888	0.0749149	5.89482	0.0151855	0.0170893
22	58493343	u	A	G	315	-0.181888	0.0749149	5.89482	0.0151855	0.0170893
1	54008621	u	C	A	315	0.126113	0.0519451	5.89424	0.0151905	0.0170949
15	11630598	u	C	T	315	0.115075	0.0474064	5.89229	0.0152073	0.0171132
26	23453416	u	G	A	314	-0.109287	0.045024	5.89182	0.0152114	0.0171176
3	71637942	u	G	T	314	-0.28101	0.115772	5.89166	0.0152128	0.0171191
3	71639519	u	G	A	314	-0.28101	0.115772	5.89166	0.0152128	0.0171191
3	71708741	u	G	A	314	-0.28101	0.115772	5.89166	0.0152128	0.0171191
18	38589227	u	T	C	315	-0.12029	0.0495581	5.89152	0.015214	0.0171204
15	34406928	u	A	C	315	-0.236633	0.0974924	5.89125	0.0152163	0.0171229
15	34417135	u	C	T	315	-0.236633	0.0974924	5.89125	0.0152163	0.0171229
15	34447595	u	A	G	315	-0.236633	0.0974924	5.89125	0.0152163	0.0171229
15	34483049	u	T	C	315	-0.236633	0.0974924	5.89125	0.0152163	0.0171229
15	34490978	u	C	A	315	-0.236633	0.0974924	5.89125	0.0152163	0.0171229
15	34512828	u	A	C	315	-0.236633	0.0974924	5.89125	0.0152163	0.0171229
15	34522963	u	A	C	315	-0.236633	0.0974924	5.89125	0.0152163	0.0171229
15	34538060	u	A	G	315	-0.236633	0.0974924	5.89125	0.0152163	0.0171229
24	46862780	u	A	T	312	0.152232	0.0627209	5.89093	0.015219	0.0171259
8	28988566	u	G	A	314	0.119668	0.0493095	5.88968	0.0152299	0.0171377
23	49580655	u	G	A	307	0.093878	0.0386849	5.88903	0.0152355	0.0171439
28	12986385	u	C	T	315	0.171723	0.0707653	5.88869	0.0152384	0.0171471
26	34731028	u	G	A	315	0.23824	0.0981827	5.88786	0.0152456	0.0171549
3	71499661	u	C	T	315	-0.280881	0.115783	5.88513	0.0152692	0.0171806
14	26332612	u	C	T	310	0.105762	0.0435975	5.88487	0.0152715	0.0171831
5	15624697	u	A	C	315	-0.217166	0.0895261	5.88416	0.0152777	0.0171898
20	27747259	u	A	G	315	-0.1389	0.0572695	5.8824	0.0152929	0.0172064
35	13788511	u	C	T	315	-0.101567	0.0418796	5.88163	0.0152996	0.0172137
11	34184543	u	T	C	315	-0.10548	0.0434944	5.88128	0.0153027	0.0172171
17	39701131	u	T	C	315	0.193827	0.079939	5.87911	0.0153215	0.0172376
35	15058654	u	C	T	315	0.110517	0.0455838	5.87814	0.01533	0.0172469
35	15065297	u	A	G	315	0.110517	0.0455838	5.87814	0.01533	0.0172469
35	15069499	u	G	A	315	0.110517	0.0455838	5.87814	0.01533	0.0172469
33	27745549	u	A	G	314	0.120935	0.0498886	5.87629	0.0153461	0.0172644
12	57139852	u	G	A	315	-0.156613	0.0646114	5.87538	0.0153541	0.017273
7	21895221	u	G	A	315	-0.114729	0.0473358	5.87448	0.0153619	0.0172816
7	21921268	u	G	A	315	-0.114729	0.0473358	5.87448	0.0153619	0.0172816
7	21948394	u	G	A	315	-0.114729	0.0473358	5.87448	0.0153619	0.0172816
13	21372348	u	T	G	315	0.13701	0.0565299	5.87422	0.0153641	0.017284
7	17114227	u	A	G	315	0.112868	0.0465727	5.87322	0.0153729	0.0172936
3	74041058	u	G	A	314	0.146447	0.0604507	5.86893	0.0154104	0.0173345
2	24511760	u	A	G	315	-0.104821	0.0432689	5.86879	0.0154117	0.0173358
39	62762304	u	C	T	311	0.295748	0.122086	5.86831	0.0154158	0.0173403
6	68336532	u	C	T	315	-0.114716	0.0473616	5.86672	0.0154297	0.0173555
7	17786665	u	T	C	315	0.113009	0.0466576	5.86649	0.0154318	0.0173577
4	19083573	u	C	T	314	-0.121952	0.0503568	5.8649	0.0154457	0.0173729
38	22414651	u	C	T	315	0.135525	0.0559715	5.86276	0.0154645	0.0173933
28	3355363	u	A	C	315	-0.10591	0.043745	5.86165	0.0154742	0.0174039
11	61797006	u	A	G	315	-0.135085	0.0557989	5.86084	0.0154814	0.0174118
1	53974887	u	C	T	315	0.113834	0.0470278	5.85919	0.0154959	0.0174276
20	45350392	u	C	T	315	0.310327	0.128237	5.85611	0.0155231	0.0174572
15	12384028	u	G	A	315	0.116909	0.0483222	5.85336	0.0155474	0.0174836
12	61718300	u	G	T	308	-0.147196	0.0608472	5.85209	0.0155585	0.0174957
15	33135056	u	C	T	313	0.111287	0.0460033	5.85206	0.0155588	0.017496
12	25193959	u	G	T	310	0.360935	0.149217	5.85085	0.0155695	0.0175077
4	11906819	u	G	A	315	0.185734	0.0767869	5.85072	0.0155707	0.017509
4	11910844	u	A	G	315	0.185734	0.0767869	5.85072	0.0155707	0.017509
20	34804275	u	C	T	315	0.27432	0.113414	5.85038	0.0155737	0.0175122
17	22284252	u	A	G	314	0.289208	0.119578	5.84946	0.0155818	0.0175211
4	43286618	u	A	G	315	-0.154084	0.0637129	5.8487	0.0155886	0.0175285
7	15355372	u	G	A	313	-0.105115	0.0434658	5.84836	0.0155915	0.0175317
7	11023844	u	A	T	315	0.105176	0.0435005	5.84579	0.0156143	0.0175565
7	33709672	u	A	G	315	-0.130368	0.053928	5.84403	0.01563	0.0175735
7	22684242	u	C	T	315	0.116421	0.0481614	5.84338	0.0156358	0.0175798
37	18009157	u	T	C	315	-0.103587	0.0428541	5.8429	0.01564	0.0175845
37	18011267	u	G	A	315	-0.103587	0.0428541	5.8429	0.01564	0.0175845
21	28347798	u	T	C	314	-0.102594	0.0424461	5.84213	0.0156469	0.0175919
7	14067935	u	C	T	315	-0.103009	0.0426191	5.8417	0.0156507	0.0175961
7	14134968	u	C	A	315	-0.120378	0.049809	5.84092	0.0156576	0.0176036
7	14152294	u	A	G	315	-0.120378	0.049809	5.84092	0.0156576	0.0176036
34	31266335	u	C	T	312	0.116739	0.0483076	5.83985	0.0156671	0.017614
15	48283830	u	C	T	315	-0.110428	0.0457025	5.83823	0.0156816	0.0176297
16	23076830	u	T	C	314	0.11506	0.0476239	5.83711	0.0156916	0.0176406
12	62824483	u	T	G	315	-0.141482	0.0585636	5.8364	0.0156979	0.0176475
1	53803033	u	G	A	315	0.112715	0.0466564	5.83632	0.0156986	0.0176482
7	14279476	u	T	G	313	0.115872	0.0479692	5.83486	0.0157116	0.0176624
12	60168906	u	A	C	315	-0.138581	0.0573713	5.83472	0.0157129	0.0176638
38	7713665	u	C	G	315	-0.0980061	0.0405763	5.83393	0.01572	0.0176715
4	18827700	u	C	T	315	-0.121606	0.0503552	5.83204	0.0157368	0.0176898
4	18989669	u	T	A	315	-0.121606	0.0503552	5.83204	0.0157368	0.0176898
4	19004645	u	A	G	315	-0.121606	0.0503552	5.83204	0.0157368	0.0176898
8	52844442	u	C	T	315	0.131428	0.0544297	5.8305	0.0157506	0.0177048
38	21266821	u	A	C	315	0.128302	0.0531366	5.83017	0.0157536	0.0177081
7	73440820	u	C	T	311	-0.107484	0.0445156	5.82993	0.0157557	0.0177104
1	110618605	u	C	T	315	0.118129	0.0489243	5.82991	0.0157559	0.0177106
10	11278499	u	A	G	312	-0.14021	0.0580871	5.82638	0.0157876	0.0177451
29	31253453	u	G	A	315	-0.113862	0.047178	5.82481	0.0158017	0.0177604
18	52584599	u	T	G	314	0.100729	0.0417465	5.82189	0.0158279	0.0177889
33	24924580	u	G	A	315	0.134272	0.05566	5.81953	0.0158492	0.0178122
15	50152964	u	G	A	315	-0.109431	0.0453647	5.81894	0.0158545	0.0178179
15	49786764	u	G	A	315	-0.107542	0.044583	5.81865	0.0158571	0.0178208
35	20449747	u	G	T	315	-0.174284	0.0722664	5.81621	0.0158791	0.0178447
35	20453870	u	A	C	315	-0.174284	0.0722664	5.81621	0.0158791	0.0178447
13	29133302	u	G	A	315	0.231511	0.0959978	5.81598	0.0158812	0.017847
28	11776184	u	G	A	315	-0.112659	0.0467278	5.81269	0.0159109	0.0178793
32	1899234	u	A	G	315	0.113449	0.0470663	5.81006	0.0159347	0.0179052
23	28185209	u	A	G	315	-0.282637	0.117281	5.80765	0.0159566	0.017929
23	28201130	u	T	G	315	-0.282637	0.117281	5.80765	0.0159566	0.017929
23	28210417	u	G	A	315	-0.282637	0.117281	5.80765	0.0159566	0.017929
20	42565596	u	T	C	315	0.33268	0.138056	5.80686	0.0159637	0.0179368
7	76365786	u	C	G	315	-0.101461	0.0421063	5.80638	0.0159681	0.0179415
2	58326940	u	T	C	314	-0.134948	0.0560044	5.80618	0.01597	0.0179435
12	57998678	u	C	T	315	-0.105648	0.0438491	5.80495	0.0159811	0.0179557
1	23941533	u	C	T	315	-0.12819	0.0532078	5.80446	0.0159856	0.0179606
30	17357138	u	A	G	315	-0.230953	0.0958707	5.80331	0.015996	0.0179719
15	62224722	u	T	C	315	-0.211902	0.088012	5.79676	0.0160558	0.0180369
2	7724261	u	C	T	308	-0.104553	0.0434346	5.79435	0.0160778	0.0180609
5	9172030	u	A	G	315	0.1205	0.0500728	5.79125	0.0161062	0.0180917
12	57721088	u	C	T	315	0.10693	0.0444355	5.79085	0.0161098	0.0180957
31	9138171	u	C	T	315	-0.110267	0.0458255	5.78992	0.0161183	0.0181049
17	28171783	u	C	T	312	0.108333	0.0450225	5.78975	0.0161199	0.0181067
11	31017594	u	T	C	315	-0.107596	0.0447174	5.78948	0.0161223	0.0181093
37	23063246	u	C	T	315	-0.146981	0.0610916	5.7884	0.0161323	0.0181201
21	47154724	u	T	A	315	0.109888	0.0456936	5.78344	0.0161778	0.0181696
21	47169350	u	A	G	315	0.109888	0.0456936	5.78344	0.0161778	0.0181696
5	3558374	u	G	A	315	0.120566	0.0501419	5.7816	0.0161948	0.0181881
16	29195148	u	A	C	315	-0.134391	0.055902	5.77942	0.0162149	0.0182099
30	23218158	u	C	T	312	0.319067	0.132741	5.77768	0.0162309	0.0182274
15	46923967	u	C	T	315	-0.168238	0.0700109	5.77455	0.0162599	0.0182589
31	11129867	u	A	G	315	-0.204949	0.0852929	5.77383	0.0162666	0.0182661
31	11154594	u	G	A	315	-0.204949	0.0852929	5.77383	0.0162666	0.0182661
1	47423152	u	G	A	315	0.116686	0.0485676	5.7722	0.0162816	0.0182825
7	14284379	u	T	A	315	0.115369	0.0480301	5.76966	0.0163052	0.0183081
7	14341065	u	T	C	315	0.115369	0.0480301	5.76966	0.0163052	0.0183081
15	49689942	u	A	G	315	-0.105448	0.0439025	5.76898	0.0163115	0.018315
15	49693454	u	T	C	315	-0.105448	0.0439025	5.76898	0.0163115	0.018315
15	32063608	u	T	C	315	0.109568	0.0456181	5.76887	0.0163125	0.0183161
33	27597716	u	C	T	315	0.120468	0.0501719	5.76531	0.0163456	0.0183521
13	20273453	u	G	A	315	0.13677	0.0569638	5.76482	0.0163502	0.0183571
38	22920092	u	T	G	315	-0.096649	0.0402538	5.76476	0.0163507	0.0183576
16	54644835	u	G	A	311	0.104879	0.0436859	5.76358	0.0163617	0.0183695
11	55991631	u	A	G	315	-0.201911	0.0841095	5.76275	0.0163695	0.018378
13	20192662	u	C	T	314	0.137099	0.0571181	5.76126	0.0163833	0.0183931
13	55797881	u	C	T	315	0.132823	0.0553477	5.75897	0.0164047	0.0184163
7	22694763	u	G	A	314	0.115608	0.0481776	5.75819	0.016412	0.0184242
4	70147666	u	G	A	315	-0.125912	0.0524785	5.75669	0.016426	0.0184395
17	55962446	u	A	G	315	0.102104	0.0425616	5.7551	0.0164409	0.0184557
11	60976552	u	T	C	314	-0.123652	0.0515476	5.75423	0.016449	0.0184645
5	3581436	u	T	C	313	0.120424	0.0502091	5.75259	0.0164644	0.0184812
6	62758261	u	C	T	315	-0.144721	0.0603595	5.74874	0.0165005	0.0185205
37	17498165	u	C	T	315	-0.102509	0.0427542	5.7486	0.0165018	0.0185219
17	22478444	u	G	A	315	0.286577	0.119543	5.74689	0.0165179	0.0185393
38	4023131	u	A	G	309	-0.1072	0.0447204	5.7462	0.0165244	0.0185464
30	21134250	u	T	A	315	-0.25309	0.105589	5.74527	0.0165332	0.018556
2	80172462	u	T	C	315	-0.422857	0.176447	5.74324	0.0165522	0.0185767
21	27614471	u	A	G	315	-0.102399	0.0427322	5.74226	0.0165615	0.0185868
2	26151711	u	C	T	315	0.133716	0.0558054	5.74132	0.0165704	0.0185964
20	28200497	u	T	C	315	-0.125823	0.0525204	5.73938	0.0165886	0.0186162
16	28408890	u	C	G	313	-0.132848	0.0554618	5.73748	0.0166066	0.0186358
17	15145635	u	C	T	315	-0.32408	0.13531	5.73652	0.0166157	0.0186456
17	15508958	u	C	T	315	-0.32408	0.13531	5.73652	0.0166157	0.0186456
17	15773801	u	C	G	315	-0.32408	0.13531	5.73652	0.0166157	0.0186456
17	15824961	u	C	T	315	-0.32408	0.13531	5.73652	0.0166157	0.0186456
21	45925954	u	C	T	315	0.114248	0.047706	5.73519	0.0166283	0.0186593
24	20856095	u	T	C	315	-0.149816	0.0625597	5.73492	0.0166308	0.0186621
24	20862743	u	C	A	315	-0.149816	0.0625597	5.73492	0.0166308	0.0186621
24	20963051	u	G	A	315	-0.149816	0.0625597	5.73492	0.0166308	0.0186621
24	20984407	u	G	C	315	-0.149816	0.0625597	5.73492	0.0166308	0.0186621
24	20993294	u	C	G	315	-0.149816	0.0625597	5.73492	0.0166308	0.0186621
24	21035964	u	A	G	315	-0.149816	0.0625597	5.73492	0.0166308	0.0186621
24	21093016	u	G	A	315	-0.149816	0.0625597	5.73492	0.0166308	0.0186621
13	28330289	u	A	G	315	0.224672	0.0938275	5.73374	0.016642	0.0186742
13	28357454	u	T	C	315	0.224672	0.0938275	5.73374	0.016642	0.0186742
39	3492007	u	G	A	315	0.19381	0.080939	5.73373	0.0166421	0.0186743
1	104888628	u	A	G	314	0.157898	0.0659487	5.73245	0.0166543	0.0186876
6	67711808	u	G	T	309	-0.108255	0.0452232	5.7303	0.0166747	0.0187097
15	50075467	u	G	A	315	-0.106326	0.0444204	5.72951	0.0166822	0.0187179
9	48603949	u	G	A	315	-0.163975	0.0685047	5.72945	0.0166827	0.0187185
15	27804387	u	A	T	315	-0.307227	0.128359	5.72887	0.0166882	0.0187245
11	61548395	u	G	A	314	-0.133485	0.0557722	5.72832	0.0166934	0.0187301
17	18176626	u	A	G	307	-0.344665	0.144008	5.7282	0.0166945	0.0187313
11	60057814	u	C	T	315	-0.126128	0.0527047	5.72695	0.0167065	0.0187443
30	22656019	u	C	T	315	0.163647	0.0683832	5.72684	0.0167075	0.0187454
4	18340743	u	A	G	314	-0.120584	0.0503914	5.72615	0.0167141	0.0187526
4	18393305	u	T	C	314	-0.120584	0.0503914	5.72615	0.0167141	0.0187526
4	18405360	u	T	C	314	-0.120584	0.0503914	5.72615	0.0167141	0.0187526
4	18414258	u	C	T	314	-0.120584	0.0503914	5.72615	0.0167141	0.0187526
4	18530777	u	C	A	314	-0.120584	0.0503914	5.72615	0.0167141	0.0187526
4	18842612	u	A	T	314	-0.120584	0.0503914	5.72615	0.0167141	0.0187526
26	6882000	u	C	G	311	0.138132	0.0577287	5.72539	0.0167213	0.0187604
38	6155982	u	C	T	315	0.122535	0.0512107	5.72529	0.0167223	0.0187615
20	51086721	u	G	A	315	0.236985	0.0990456	5.72494	0.0167256	0.0187651
10	31678590	u	T	C	315	-0.114783	0.0479732	5.72473	0.0167276	0.0187672
26	26938013	u	T	C	314	-0.110206	0.0460621	5.72433	0.0167314	0.0187714
2	27256170	u	C	T	315	-0.108865	0.0455034	5.72387	0.0167358	0.0187762
12	57582249	u	G	T	314	0.106573	0.0445565	5.72101	0.0167631	0.0188058
26	6832297	u	T	G	314	0.135181	0.0565217	5.72002	0.0167725	0.018816
7	17486569	u	T	G	315	0.111729	0.0467214	5.71873	0.0167849	0.0188295
11	5507279	u	C	T	315	0.102464	0.0428478	5.71851	0.016787	0.0188318
13	26316653	u	G	A	306	0.117839	0.0492781	5.71833	0.0167887	0.0188336
12	61375121	u	A	G	315	-0.124115	0.0519031	5.71822	0.0167897	0.0188348
5	50793918	u	C	G	315	-0.337484	0.141144	5.71721	0.0167994	0.0188452
26	4124406	u	G	A	315	0.115894	0.0484869	5.71309	0.0168389	0.0188881
16	34696456	u	A	G	315	-0.125704	0.0526001	5.71117	0.0168573	0.0189081
11	66280203	u	C	T	315	-0.185983	0.0778351	5.70949	0.0168734	0.0189257
11	66314997	u	G	A	315	-0.185983	0.0778351	5.70949	0.0168734	0.0189257
20	53050972	u	C	T	315	0.244845	0.102484	5.70778	0.0168898	0.0189435
14	33893895	u	A	G	315	-0.105728	0.0442554	5.70751	0.0168925	0.0189464
20	46342937	u	C	T	315	0.32585	0.136403	5.7067	0.0169002	0.0189548
11	2393409	u	C	A	313	0.105353	0.0441026	5.70648	0.0169024	0.0189572
11	61533147	u	C	T	315	-0.133335	0.0558177	5.70613	0.0169057	0.0189608
16	54520993	u	G	A	315	0.101673	0.0425667	5.70518	0.0169149	0.0189707
10	38981806	u	T	C	315	0.106458	0.044575	5.70392	0.0169271	0.0189839
5	6164764	u	G	A	315	0.322032	0.134906	5.69822	0.0169821	0.0190437
17	25102243	u	C	T	314	-0.303516	0.127157	5.69742	0.0169899	0.0190521
3	82211094	u	T	C	315	0.106522	0.0446329	5.69603	0.0170033	0.0190668
35	13708705	u	A	T	315	-0.099452	0.0416712	5.69581	0.0170054	0.019069
37	23606270	u	C	T	315	-0.13004	0.0544962	5.69408	0.0170222	0.0190873
7	22846476	u	T	C	315	0.109901	0.0460651	5.69193	0.0170431	0.0191099
7	22855757	u	A	G	315	0.109901	0.0460651	5.69193	0.0170431	0.0191099
15	11931614	u	C	T	315	0.113098	0.0474112	5.69045	0.0170575	0.0191256
[truncated: 106,802 more rows]
