# Supplementary material for: A GJA9 frameshift variant is associated with polyneuropathy in Leonberger dogs
Source: BMC Genomics. 2017 Aug 25;18:662. doi: 10.1186/s12864-017-4081-z (PMC5574090; doi:10.1186/s12864-017-4081-z)
Supplement: Supplementary file 4 — List of 98 private sequence variants of the sequenced PN-affected Leonberger in the critical region on CFA15. (XLSX 31 kb) [file 12864_2017_4081_MOESM4_ESM.xlsx]

## Sheet: 98 private variants
#CHROM	POS	REF	ALT	EFFECT	IMPACT	GENE	FEATURE	BIOTYPE	HGVS_C
15	1770340	C	G	intron_variant	MODIFIER	LOC102151836	transcript	pseudogene	n.174+1678G>C
15	1770340	C	G	intron_variant	MODIFIER	LOC102151836	transcript	pseudogene	n.174+1678G>C
15	1779695	C	T	intergenic_region	MODIFIER	LOC102151836-LOC106559758	intergenic_region		n.1779695C>T
15	1810587	C	T	intergenic_region	MODIFIER	LOC102151836-LOC106559758	intergenic_region		n.1810587C>T
15	1843834	C	G	intergenic_region	MODIFIER	LOC102151836-LOC106559758	intergenic_region		n.1843834C>G
15	1857150	G	A	intergenic_region	MODIFIER	LOC102151836-LOC106559758	intergenic_region		n.1857150G>A
15	1857953	T	C	intergenic_region	MODIFIER	LOC102151836-LOC106559758	intergenic_region		n.1857953T>C
15	1928360	G	A	upstream_gene_variant	MODIFIER	SCMH1	transcript	protein_coding	c.-27862G>A
15	1928360	G	A	intron_variant	MODIFIER	SCMH1	transcript	protein_coding	c.26-5968G>A
15	1928360	G	A	intron_variant	MODIFIER	SCMH1	transcript	protein_coding	c.26-5968G>A
15	1928360	G	A	intron_variant	MODIFIER	SCMH1	transcript	protein_coding	c.-269-1629G>A
15	1928360	G	A	intron_variant	MODIFIER	SCMH1	transcript	protein_coding	c.-245-1629G>A
15	1928360	G	A	intron_variant	MODIFIER	SCMH1	transcript	protein_coding	c.13+2833G>A
15	1928360	G	A	intron_variant	MODIFIER	SCMH1	transcript	protein_coding	c.26-5968G>A
15	1982073	G	A	intron_variant	MODIFIER	SCMH1	transcript	protein_coding	c.757+6067G>A
15	1982073	G	A	intron_variant	MODIFIER	SCMH1	transcript	protein_coding	c.757+6067G>A
15	1982073	G	A	intron_variant	MODIFIER	SCMH1	transcript	protein_coding	c.715+6067G>A
15	1982073	G	A	intron_variant	MODIFIER	SCMH1	transcript	protein_coding	c.532+6067G>A
15	1982073	G	A	intron_variant	MODIFIER	SCMH1	transcript	protein_coding	c.745+6067G>A
15	1982073	G	A	intron_variant	MODIFIER	SCMH1	transcript	protein_coding	c.757+6067G>A
15	1982073	G	A	intron_variant	MODIFIER	SCMH1	transcript	protein_coding	c.532+6067G>A
15	1982073	G	A	intron_variant	MODIFIER	SCMH1	transcript	protein_coding	c.715+6067G>A
15	1982073	G	A	intron_variant	MODIFIER	SCMH1	transcript	protein_coding	c.715+6067G>A
15	1982073	G	A	intron_variant	MODIFIER	SCMH1	transcript	protein_coding	c.715+6067G>A
15	1982073	G	A	intron_variant	MODIFIER	SCMH1	transcript	protein_coding	c.484+6067G>A
15	2024045	T	TCTAGC	intron_variant	MODIFIER	SCMH1	transcript	protein_coding	c.1117+6763_1117+6764insCTAGC
15	2024045	T	TCTAGC	intron_variant	MODIFIER	SCMH1	transcript	protein_coding	c.1117+6763_1117+6764insCTAGC
15	2024045	T	TCTAGC	intron_variant	MODIFIER	SCMH1	transcript	protein_coding	c.1075+6763_1075+6764insCTAGC
15	2024045	T	TCTAGC	intron_variant	MODIFIER	SCMH1	transcript	protein_coding	c.892+6763_892+6764insCTAGC
15	2024045	T	TCTAGC	intron_variant	MODIFIER	SCMH1	transcript	protein_coding	c.1105+6763_1105+6764insCTAGC
15	2024045	T	TCTAGC	intron_variant	MODIFIER	SCMH1	transcript	protein_coding	c.758-10963_758-10962insCTAGC
15	2024045	T	TCTAGC	intron_variant	MODIFIER	SCMH1	transcript	protein_coding	c.892+6763_892+6764insCTAGC
15	2024045	T	TCTAGC	intron_variant	MODIFIER	SCMH1	transcript	protein_coding	c.1075+6763_1075+6764insCTAGC
15	2024045	T	TCTAGC	intron_variant	MODIFIER	SCMH1	transcript	protein_coding	c.1075+6763_1075+6764insCTAGC
15	2024045	T	TCTAGC	intron_variant	MODIFIER	SCMH1	transcript	protein_coding	c.1075+6763_1075+6764insCTAGC
15	2024045	T	TCTAGC	intron_variant	MODIFIER	SCMH1	transcript	protein_coding	c.844+6763_844+6764insCTAGC
15	2024049	AGTGAGTCTT	A	intron_variant	MODIFIER	SCMH1	transcript	protein_coding	c.1117+6768_1117+6776delGTGAGTCTT
15	2024049	AGTGAGTCTT	A	intron_variant	MODIFIER	SCMH1	transcript	protein_coding	c.1117+6768_1117+6776delGTGAGTCTT
15	2024049	AGTGAGTCTT	A	intron_variant	MODIFIER	SCMH1	transcript	protein_coding	c.1075+6768_1075+6776delGTGAGTCTT
15	2024049	AGTGAGTCTT	A	intron_variant	MODIFIER	SCMH1	transcript	protein_coding	c.892+6768_892+6776delGTGAGTCTT
15	2024049	AGTGAGTCTT	A	intron_variant	MODIFIER	SCMH1	transcript	protein_coding	c.1105+6768_1105+6776delGTGAGTCTT
15	2024049	AGTGAGTCTT	A	intron_variant	MODIFIER	SCMH1	transcript	protein_coding	c.758-10958_758-10950delGTGAGTCTT
15	2024049	AGTGAGTCTT	A	intron_variant	MODIFIER	SCMH1	transcript	protein_coding	c.892+6768_892+6776delGTGAGTCTT
15	2024049	AGTGAGTCTT	A	intron_variant	MODIFIER	SCMH1	transcript	protein_coding	c.1075+6768_1075+6776delGTGAGTCTT
15	2024049	AGTGAGTCTT	A	intron_variant	MODIFIER	SCMH1	transcript	protein_coding	c.1075+6768_1075+6776delGTGAGTCTT
15	2024049	AGTGAGTCTT	A	intron_variant	MODIFIER	SCMH1	transcript	protein_coding	c.1075+6768_1075+6776delGTGAGTCTT
15	2024049	AGTGAGTCTT	A	intron_variant	MODIFIER	SCMH1	transcript	protein_coding	c.844+6768_844+6776delGTGAGTCTT
15	2060037	G	A	upstream_gene_variant	MODIFIER	SLFNL1	transcript	protein_coding	c.-1716G>A
15	2060037	G	A	upstream_gene_variant	MODIFIER	SLFNL1	transcript	protein_coding	c.-1716G>A
15	2060037	G	A	upstream_gene_variant	MODIFIER	SLFNL1	transcript	protein_coding	c.-1716G>A
15	2060037	G	A	downstream_gene_variant	MODIFIER	SCMH1	transcript	protein_coding	c.*4698G>A
15	2060037	G	A	downstream_gene_variant	MODIFIER	SCMH1	transcript	protein_coding	c.*5836G>A
15	2060037	G	A	downstream_gene_variant	MODIFIER	SCMH1	transcript	protein_coding	c.*4698G>A
15	2060037	G	A	downstream_gene_variant	MODIFIER	SCMH1	transcript	protein_coding	c.*4698G>A
15	2060037	G	A	downstream_gene_variant	MODIFIER	SCMH1	transcript	protein_coding	c.*4698G>A
15	2060037	G	A	downstream_gene_variant	MODIFIER	SCMH1	transcript	protein_coding	c.*4698G>A
15	2060037	G	A	downstream_gene_variant	MODIFIER	SCMH1	transcript	protein_coding	c.*4698G>A
15	2060037	G	A	downstream_gene_variant	MODIFIER	SCMH1	transcript	protein_coding	c.*4698G>A
15	2060037	G	A	downstream_gene_variant	MODIFIER	SCMH1	transcript	protein_coding	c.*4698G>A
15	2060037	G	A	downstream_gene_variant	MODIFIER	SCMH1	transcript	protein_coding	c.*4698G>A
15	2060037	G	A	downstream_gene_variant	MODIFIER	SCMH1	transcript	protein_coding	c.*4698G>A
15	2060037	G	A	intergenic_region	MODIFIER	SCMH1-SLFNL1	intergenic_region		n.2060037G>A
15	2106988	C	T	intergenic_region	MODIFIER	CTPS1-LOC102152479	intergenic_region		n.2106988C>T
15	2140247	C	A	intergenic_region	MODIFIER	CTPS1-LOC102152479	intergenic_region		n.2140247C>A
15	2226494	GTTGACCCT	G	intron_variant	MODIFIER	KCNQ4	transcript	protein_coding	c.96+242_96+249delAGGGTCAA
15	2320339	G	A	upstream_gene_variant	MODIFIER	NFYC	transcript	protein_coding	c.-22915C>T
15	2320339	G	A	upstream_gene_variant	MODIFIER	NFYC	transcript	protein_coding	c.-22915C>T
15	2320339	G	A	intron_variant	MODIFIER	NFYC	transcript	protein_coding	c.-9+14434C>T
15	2376631	C	T	intron_variant	MODIFIER	RIMS3	transcript	protein_coding	c.217+972C>T
15	2376631	C	T	intron_variant	MODIFIER	RIMS3	transcript	protein_coding	c.217+972C>T
15	2376631	C	T	intron_variant	MODIFIER	RIMS3	transcript	protein_coding	c.217+972C>T
15	2391769	C	T	3_prime_UTR_variant	MODIFIER	RIMS3	transcript	protein_coding	c.*2019C>T
15	2391769	C	T	3_prime_UTR_variant	MODIFIER	RIMS3	transcript	protein_coding	c.*2019C>T
15	2391769	C	T	3_prime_UTR_variant	MODIFIER	RIMS3	transcript	protein_coding	c.*2019C>T
15	2677872	A	G	intron_variant	MODIFIER	ZMPSTE24	transcript	protein_coding	c.1053+247T>C
15	2880001	G	C	intron_variant	MODIFIER	PPT1	transcript	protein_coding	c.537-1007G>C
15	2964015	A	C	downstream_gene_variant	MODIFIER	MFSD2A	transcript	protein_coding	c.*2822T>G
15	2964015	A	C	downstream_gene_variant	MODIFIER	MFSD2A	transcript	protein_coding	c.*2822T>G
15	2964015	A	C	downstream_gene_variant	MODIFIER	MFSD2A	transcript	protein_coding	c.*2822T>G
15	2964015	A	C	downstream_gene_variant	MODIFIER	MFSD2A	transcript	protein_coding	c.*2822T>G
15	2964015	A	C	intergenic_region	MODIFIER	LOC102155906-MFSD2A	intergenic_region		n.2964015A>C
15	3007111	C	T	missense_variant	MODERATE	MYCL	transcript	protein_coding	c.106C>T
15	3007111	C	T	missense_variant	MODERATE	MYCL	transcript	protein_coding	c.106C>T
15	3007111	C	T	missense_variant	MODERATE	MYCL	transcript	protein_coding	c.106C>T
15	3007111	C	T	missense_variant	MODERATE	MYCL	transcript	protein_coding	c.106C>T
15	3007111	C	T	missense_variant	MODERATE	MYCL	transcript	protein_coding	c.106C>T
15	3007111	C	T	missense_variant	MODERATE	MYCL	transcript	protein_coding	c.106C>T
15	3007111	C	T	missense_variant	MODERATE	MYCL	transcript	protein_coding	c.106C>T
15	3007111	C	T	upstream_gene_variant	MODIFIER	MYCL	transcript	protein_coding	c.-1181C>T
15	3007111	C	T	upstream_gene_variant	MODIFIER	MYCL	transcript	protein_coding	c.-675C>T
15	3046967	A	AGAAGAT	intron_variant	MODIFIER	TRIT1	transcript	protein_coding	c.175-4819_175-4818insGAAGAT
15	3046967	A	AGAAGAT	intron_variant	MODIFIER	TRIT1	transcript	protein_coding	c.49-4819_49-4818insGAAGAT
15	3046967	A	AGAAGAT	intron_variant	MODIFIER	TRIT1	transcript	pseudogene	n.175-4819_175-4818insGAAGAT
15	3046967	A	AGAAGAT	intron_variant	MODIFIER	TRIT1	transcript	protein_coding	c.21+3848_21+3849insGAAGAT
15	3046968	TGCCC	T	intron_variant	MODIFIER	TRIT1	transcript	protein_coding	c.175-4817_175-4814delGCCC
15	3046968	TGCCC	T	intron_variant	MODIFIER	TRIT1	transcript	protein_coding	c.49-4817_49-4814delGCCC
15	3046968	TGCCC	T	intron_variant	MODIFIER	TRIT1	transcript	pseudogene	n.175-4817_175-4814delGCCC
15	3046968	TGCCC	T	intron_variant	MODIFIER	TRIT1	transcript	protein_coding	c.21+3850_21+3853delGCCC
15	3370856	A	AT	intron_variant	MODIFIER	MACF1	transcript	protein_coding	c.22423+2620_22423+2621insA
15	3370856	A	AT	intron_variant	MODIFIER	MACF1	transcript	protein_coding	c.19693+2620_19693+2621insA
15	3370856	A	AT	intron_variant	MODIFIER	MACF1	transcript	protein_coding	c.16225+2620_16225+2621insA
15	3370856	A	AT	intron_variant	MODIFIER	MACF1	transcript	protein_coding	c.16231+2620_16231+2621insA
15	3370856	A	AT	intron_variant	MODIFIER	MACF1	transcript	protein_coding	c.22340-3252_22340-3251insA
15	3370856	A	AT	intron_variant	MODIFIER	MACF1	transcript	protein_coding	c.22340-3252_22340-3251insA
15	3370856	A	AT	intron_variant	MODIFIER	MACF1	transcript	protein_coding	c.22189+2620_22189+2621insA
15	3370856	A	AT	intron_variant	MODIFIER	MACF1	transcript	protein_coding	c.22408+2620_22408+2621insA
15	3370856	A	AT	intron_variant	MODIFIER	MACF1	transcript	protein_coding	c.22355-3252_22355-3251insA
15	3370856	A	AT	intron_variant	MODIFIER	MACF1	transcript	protein_coding	c.22423+2620_22423+2621insA
15	3370856	A	AT	intron_variant	MODIFIER	MACF1	transcript	protein_coding	c.22417+2620_22417+2621insA
15	3370856	A	AT	intron_variant	MODIFIER	MACF1	transcript	protein_coding	c.22360+2620_22360+2621insA
15	3370856	A	AT	intron_variant	MODIFIER	MACF1	transcript	protein_coding	c.22096+2620_22096+2621insA
15	3370856	A	AT	intron_variant	MODIFIER	MACF1	transcript	protein_coding	c.22414+2620_22414+2621insA
15	3370856	A	AT	intron_variant	MODIFIER	MACF1	transcript	protein_coding	c.22420+2620_22420+2621insA
15	3370856	A	AT	intron_variant	MODIFIER	MACF1	transcript	protein_coding	c.22405+2620_22405+2621insA
15	3370856	A	AT	intron_variant	MODIFIER	MACF1	transcript	protein_coding	c.21916+2620_21916+2621insA
15	3370856	A	AT	intron_variant	MODIFIER	MACF1	transcript	protein_coding	c.21958+2620_21958+2621insA
15	3370856	A	AT	intron_variant	MODIFIER	MACF1	transcript	protein_coding	c.15611-3252_15611-3251insA
15	3370856	A	AT	intron_variant	MODIFIER	MACF1	transcript	protein_coding	c.15368-3252_15368-3251insA
15	3370856	A	AT	intron_variant	MODIFIER	MACF1	transcript	protein_coding	c.15674-3252_15674-3251insA
15	3370856	A	AT	intron_variant	MODIFIER	MACF1	transcript	protein_coding	c.15775+2620_15775+2621insA
15	3370856	A	AT	intron_variant	MODIFIER	MACF1	transcript	protein_coding	c.21539-3252_21539-3251insA
15	3370856	A	AT	intron_variant	MODIFIER	MACF1	transcript	protein_coding	c.21875-3252_21875-3251insA
15	3370856	A	AT	intron_variant	MODIFIER	MACF1	transcript	protein_coding	c.21973+2620_21973+2621insA
15	3370856	A	AT	intron_variant	MODIFIER	MACF1	transcript	protein_coding	c.22069+2620_22069+2621insA
15	3402160	TAGTG	T	intron_variant	MODIFIER	MACF1	transcript	protein_coding	c.18438+457_18438+460delCACT
15	3402160	TAGTG	T	intron_variant	MODIFIER	MACF1	transcript	protein_coding	c.15708+457_15708+460delCACT
15	3402160	TAGTG	T	intron_variant	MODIFIER	MACF1	transcript	protein_coding	c.12240+457_12240+460delCACT
15	3402160	TAGTG	T	intron_variant	MODIFIER	MACF1	transcript	protein_coding	c.12246+457_12246+460delCACT
15	3402160	TAGTG	T	intron_variant	MODIFIER	MACF1	transcript	protein_coding	c.18438+457_18438+460delCACT
15	3402160	TAGTG	T	intron_variant	MODIFIER	MACF1	transcript	protein_coding	c.18438+457_18438+460delCACT
15	3402160	TAGTG	T	intron_variant	MODIFIER	MACF1	transcript	protein_coding	c.18204+457_18204+460delCACT
15	3402160	TAGTG	T	intron_variant	MODIFIER	MACF1	transcript	protein_coding	c.18438+457_18438+460delCACT
15	3402160	TAGTG	T	intron_variant	MODIFIER	MACF1	transcript	protein_coding	c.18438+457_18438+460delCACT
15	3402160	TAGTG	T	intron_variant	MODIFIER	MACF1	transcript	protein_coding	c.18438+457_18438+460delCACT
15	3402160	TAGTG	T	intron_variant	MODIFIER	MACF1	transcript	protein_coding	c.18432+457_18432+460delCACT
15	3402160	TAGTG	T	intron_variant	MODIFIER	MACF1	transcript	protein_coding	c.18375+457_18375+460delCACT
15	3402160	TAGTG	T	intron_variant	MODIFIER	MACF1	transcript	protein_coding	c.18111+457_18111+460delCACT
15	3402160	TAGTG	T	intron_variant	MODIFIER	MACF1	transcript	protein_coding	c.18430-502_18430-499delCACT
15	3402160	TAGTG	T	intron_variant	MODIFIER	MACF1	transcript	protein_coding	c.18438+457_18438+460delCACT
15	3402160	TAGTG	T	intron_variant	MODIFIER	MACF1	transcript	protein_coding	c.18438+457_18438+460delCACT
15	3402160	TAGTG	T	intron_variant	MODIFIER	MACF1	transcript	protein_coding	c.17931+457_17931+460delCACT
15	3402160	TAGTG	T	intron_variant	MODIFIER	MACF1	transcript	protein_coding	c.17973+457_17973+460delCACT
15	3402160	TAGTG	T	intron_variant	MODIFIER	MACF1	transcript	protein_coding	c.11727+457_11727+460delCACT
15	3402160	TAGTG	T	intron_variant	MODIFIER	MACF1	transcript	protein_coding	c.11455-502_11455-499delCACT
15	3402160	TAGTG	T	intron_variant	MODIFIER	MACF1	transcript	protein_coding	c.11790+457_11790+460delCACT
15	3402160	TAGTG	T	intron_variant	MODIFIER	MACF1	transcript	protein_coding	c.11790+457_11790+460delCACT
15	3402160	TAGTG	T	intron_variant	MODIFIER	MACF1	transcript	protein_coding	c.17655+457_17655+460delCACT
15	3402160	TAGTG	T	intron_variant	MODIFIER	MACF1	transcript	protein_coding	c.17974-502_17974-499delCACT
15	3402160	TAGTG	T	intron_variant	MODIFIER	MACF1	transcript	protein_coding	c.17988+457_17988+460delCACT
15	3402160	TAGTG	T	intron_variant	MODIFIER	MACF1	transcript	protein_coding	c.18084+457_18084+460delCACT
15	3451629	T	C	intron_variant	MODIFIER	MACF1	transcript	protein_coding	c.14090-268A>G
15	3451629	T	C	intron_variant	MODIFIER	MACF1	transcript	protein_coding	c.11360-268A>G
15	3451629	T	C	intron_variant	MODIFIER	MACF1	transcript	protein_coding	c.7892-268A>G
15	3451629	T	C	intron_variant	MODIFIER	MACF1	transcript	protein_coding	c.7898-268A>G
15	3451629	T	C	intron_variant	MODIFIER	MACF1	transcript	protein_coding	c.14090-268A>G
15	3451629	T	C	intron_variant	MODIFIER	MACF1	transcript	protein_coding	c.14090-268A>G
15	3451629	T	C	intron_variant	MODIFIER	MACF1	transcript	protein_coding	c.13856-268A>G
15	3451629	T	C	intron_variant	MODIFIER	MACF1	transcript	protein_coding	c.14090-268A>G
15	3451629	T	C	intron_variant	MODIFIER	MACF1	transcript	protein_coding	c.14090-268A>G
15	3451629	T	C	intron_variant	MODIFIER	MACF1	transcript	protein_coding	c.14090-268A>G
15	3451629	T	C	intron_variant	MODIFIER	MACF1	transcript	protein_coding	c.14084-268A>G
15	3451629	T	C	intron_variant	MODIFIER	MACF1	transcript	protein_coding	c.14027-268A>G
15	3451629	T	C	intron_variant	MODIFIER	MACF1	transcript	protein_coding	c.14090-268A>G
15	3451629	T	C	intron_variant	MODIFIER	MACF1	transcript	protein_coding	c.14090-268A>G
15	3451629	T	C	intron_variant	MODIFIER	MACF1	transcript	protein_coding	c.14090-268A>G
15	3451629	T	C	intron_variant	MODIFIER	MACF1	transcript	protein_coding	c.14090-268A>G
15	3451629	T	C	intron_variant	MODIFIER	MACF1	transcript	protein_coding	c.13583-268A>G
15	3451629	T	C	intron_variant	MODIFIER	MACF1	transcript	protein_coding	c.13625-268A>G
15	3451629	T	C	intron_variant	MODIFIER	MACF1	transcript	protein_coding	c.7379-268A>G
15	3451629	T	C	intron_variant	MODIFIER	MACF1	transcript	protein_coding	c.7442-268A>G
15	3451629	T	C	intron_variant	MODIFIER	MACF1	transcript	protein_coding	c.7442-268A>G
15	3451629	T	C	intron_variant	MODIFIER	MACF1	transcript	protein_coding	c.7442-268A>G
15	3451629	T	C	intron_variant	MODIFIER	MACF1	transcript	protein_coding	c.13634-268A>G
15	3451629	T	C	intron_variant	MODIFIER	MACF1	transcript	protein_coding	c.13634-268A>G
15	3451629	T	C	intron_variant	MODIFIER	MACF1	transcript	protein_coding	c.13640-268A>G
15	3451629	T	C	intron_variant	MODIFIER	MACF1	transcript	protein_coding	c.13736-268A>G
15	3484594	T	C	missense_variant	MODERATE	MACF1	transcript	protein_coding	c.7904A>G
15	3484594	T	C	missense_variant	MODERATE	MACF1	transcript	protein_coding	c.5174A>G
15	3484594	T	C	missense_variant	MODERATE	MACF1	transcript	protein_coding	c.7904A>G
15	3484594	T	C	missense_variant	MODERATE	MACF1	transcript	protein_coding	c.7904A>G
15	3484594	T	C	missense_variant	MODERATE	MACF1	transcript	protein_coding	c.7904A>G
15	3484594	T	C	missense_variant	MODERATE	MACF1	transcript	protein_coding	c.7904A>G
15	3484594	T	C	missense_variant	MODERATE	MACF1	transcript	protein_coding	c.7904A>G
15	3484594	T	C	missense_variant	MODERATE	MACF1	transcript	protein_coding	c.7904A>G
15	3484594	T	C	missense_variant	MODERATE	MACF1	transcript	protein_coding	c.7898A>G
15	3484594	T	C	missense_variant	MODERATE	MACF1	transcript	protein_coding	c.7904A>G
15	3484594	T	C	missense_variant	MODERATE	MACF1	transcript	protein_coding	c.7904A>G
15	3484594	T	C	missense_variant	MODERATE	MACF1	transcript	protein_coding	c.7904A>G
15	3484594	T	C	missense_variant	MODERATE	MACF1	transcript	protein_coding	c.7904A>G
15	3484594	T	C	missense_variant	MODERATE	MACF1	transcript	protein_coding	c.7904A>G
15	3484594	T	C	missense_variant	MODERATE	MACF1	transcript	protein_coding	c.7397A>G
15	3484594	T	C	missense_variant	MODERATE	MACF1	transcript	protein_coding	c.7439A>G
15	3484594	T	C	missense_variant	MODERATE	MACF1	transcript	protein_coding	c.7448A>G
15	3484594	T	C	missense_variant	MODERATE	MACF1	transcript	protein_coding	c.7448A>G
15	3484594	T	C	missense_variant	MODERATE	MACF1	transcript	protein_coding	c.7454A>G
15	3484594	T	C	missense_variant	MODERATE	MACF1	transcript	protein_coding	c.7550A>G
15	3484594	T	C	intron_variant	MODIFIER	MACF1	transcript	protein_coding	c.5079+6402A>G
15	3484594	T	C	intron_variant	MODIFIER	MACF1	transcript	protein_coding	c.5085+6402A>G
15	3484594	T	C	intron_variant	MODIFIER	MACF1	transcript	protein_coding	c.4629+6402A>G
15	3484594	T	C	intron_variant	MODIFIER	MACF1	transcript	protein_coding	c.4629+6402A>G
15	3484594	T	C	intron_variant	MODIFIER	MACF1	transcript	protein_coding	c.4629+6402A>G
15	3484594	T	C	intron_variant	MODIFIER	MACF1	transcript	protein_coding	c.4629+6402A>G
15	3493624	G	A	intron_variant	MODIFIER	MACF1	transcript	protein_coding	c.4949+294C>T
15	3493624	G	A	intron_variant	MODIFIER	MACF1	transcript	protein_coding	c.2219+294C>T
15	3493624	G	A	intron_variant	MODIFIER	MACF1	transcript	protein_coding	c.4943+294C>T
15	3493624	G	A	intron_variant	MODIFIER	MACF1	transcript	protein_coding	c.4949+294C>T
15	3493624	G	A	intron_variant	MODIFIER	MACF1	transcript	protein_coding	c.4949+294C>T
15	3493624	G	A	intron_variant	MODIFIER	MACF1	transcript	protein_coding	c.4949+294C>T
15	3493624	G	A	intron_variant	MODIFIER	MACF1	transcript	protein_coding	c.4949+294C>T
15	3493624	G	A	intron_variant	MODIFIER	MACF1	transcript	protein_coding	c.4949+294C>T
15	3493624	G	A	intron_variant	MODIFIER	MACF1	transcript	protein_coding	c.4949+294C>T
15	3493624	G	A	intron_variant	MODIFIER	MACF1	transcript	protein_coding	c.4949+294C>T
15	3493624	G	A	intron_variant	MODIFIER	MACF1	transcript	protein_coding	c.4943+294C>T
15	3493624	G	A	intron_variant	MODIFIER	MACF1	transcript	protein_coding	c.4949+294C>T
15	3493624	G	A	intron_variant	MODIFIER	MACF1	transcript	protein_coding	c.4949+294C>T
15	3493624	G	A	intron_variant	MODIFIER	MACF1	transcript	protein_coding	c.4949+294C>T
15	3493624	G	A	intron_variant	MODIFIER	MACF1	transcript	protein_coding	c.4949+294C>T
15	3493624	G	A	intron_variant	MODIFIER	MACF1	transcript	protein_coding	c.4949+294C>T
15	3493624	G	A	intron_variant	MODIFIER	MACF1	transcript	protein_coding	c.4442+294C>T
15	3493624	G	A	intron_variant	MODIFIER	MACF1	transcript	protein_coding	c.4484+294C>T
15	3493624	G	A	intron_variant	MODIFIER	MACF1	transcript	protein_coding	c.4493+294C>T
15	3493624	G	A	intron_variant	MODIFIER	MACF1	transcript	protein_coding	c.4493+294C>T
15	3493624	G	A	intron_variant	MODIFIER	MACF1	transcript	protein_coding	c.4493+294C>T
15	3493624	G	A	intron_variant	MODIFIER	MACF1	transcript	protein_coding	c.4493+294C>T
15	3493624	G	A	intron_variant	MODIFIER	MACF1	transcript	protein_coding	c.4493+294C>T
15	3493624	G	A	intron_variant	MODIFIER	MACF1	transcript	protein_coding	c.4493+294C>T
15	3493624	G	A	intron_variant	MODIFIER	MACF1	transcript	protein_coding	c.4499+294C>T
15	3493624	G	A	intron_variant	MODIFIER	MACF1	transcript	protein_coding	c.4595+294C>T
15	3553881	C	T	intron_variant	MODIFIER	MACF1	transcript	protein_coding	c.393+1829G>A
15	3553881	C	T	intron_variant	MODIFIER	MACF1	transcript	protein_coding	c.435+1829G>A
15	3553881	C	T	intron_variant	MODIFIER	MACF1	transcript	protein_coding	c.450+1829G>A
15	3553881	C	T	intron_variant	MODIFIER	MACF1	transcript	protein_coding	c.450+1829G>A
15	3553881	C	T	intron_variant	MODIFIER	MACF1	transcript	protein_coding	c.450+1829G>A
15	3553881	C	T	intron_variant	MODIFIER	MACF1	transcript	protein_coding	c.450+1829G>A
15	3553881	C	T	intron_variant	MODIFIER	MACF1	transcript	protein_coding	c.450+1829G>A
15	3553881	C	T	intron_variant	MODIFIER	MACF1	transcript	protein_coding	c.450+1829G>A
15	3553881	C	T	intron_variant	MODIFIER	MACF1	transcript	protein_coding	c.450+1829G>A
15	3553881	C	T	intron_variant	MODIFIER	MACF1	transcript	protein_coding	c.546+1829G>A
15	3553881	C	T	non_coding_transcript_exon_variant	MODIFIER	LOC106559739	transcript	pseudogene	n.1639C>T
15	3560592	G	A	intron_variant	MODIFIER	MACF1	transcript	protein_coding	c.130-205C>T
15	3560592	G	A	intron_variant	MODIFIER	MACF1	transcript	protein_coding	c.172-205C>T
15	3560592	G	A	intron_variant	MODIFIER	MACF1	transcript	protein_coding	c.283-205C>T
15	3560592	G	A	intron_variant	MODIFIER	MACF1	transcript	protein_coding	c.283-205C>T
15	3560592	G	A	intron_variant	MODIFIER	MACF1	transcript	protein_coding	c.283-205C>T
15	3560592	G	A	intron_variant	MODIFIER	MACF1	transcript	protein_coding	c.283-205C>T
15	3560592	G	A	intron_variant	MODIFIER	MACF1	transcript	protein_coding	c.283-205C>T
15	3560592	G	A	intron_variant	MODIFIER	MACF1	transcript	protein_coding	c.283-205C>T
15	3560592	G	A	intron_variant	MODIFIER	MACF1	transcript	protein_coding	c.283-205C>T
15	3560592	G	A	intron_variant	MODIFIER	MACF1	transcript	protein_coding	c.283-205C>T
15	3604483	T	A	intron_variant	MODIFIER	MACF1	transcript	protein_coding	c.221-31339A>T
15	3604483	T	A	intron_variant	MODIFIER	MACF1	transcript	protein_coding	c.221-31339A>T
15	3604483	T	A	intron_variant	MODIFIER	MACF1	transcript	protein_coding	c.221-31339A>T
15	3604483	T	A	intron_variant	MODIFIER	MACF1	transcript	protein_coding	c.221-31339A>T
15	3604483	T	A	intron_variant	MODIFIER	MACF1	transcript	protein_coding	c.221-31339A>T
15	3604483	T	A	intron_variant	MODIFIER	MACF1	transcript	protein_coding	c.221-31339A>T
15	3604483	T	A	intron_variant	MODIFIER	MACF1	transcript	protein_coding	c.221-31339A>T
15	3604483	T	A	intron_variant	MODIFIER	MACF1	transcript	protein_coding	c.221-31339A>T
15	3660028	T	A	intron_variant	MODIFIER	MACF1	transcript	protein_coding	c.220+43629A>T
15	3660028	T	A	intron_variant	MODIFIER	MACF1	transcript	protein_coding	c.220+43629A>T
15	3660028	T	A	intron_variant	MODIFIER	MACF1	transcript	protein_coding	c.220+43629A>T
15	3660028	T	A	intron_variant	MODIFIER	MACF1	transcript	protein_coding	c.220+43629A>T
15	3660028	T	A	intron_variant	MODIFIER	MACF1	transcript	protein_coding	c.220+43629A>T
15	3660028	T	A	intron_variant	MODIFIER	MACF1	transcript	protein_coding	c.220+43629A>T
15	3660028	T	A	intron_variant	MODIFIER	MACF1	transcript	protein_coding	c.220+43629A>T
15	3660028	T	A	intron_variant	MODIFIER	MACF1	transcript	protein_coding	c.220+43629A>T
15	3781499	C	CCT	intergenic_region	MODIFIER	AKIRIN1-RHBDL2	intergenic_region		n.3781499_3781500insCT
15	3863519	AAG	A	frameshift_variant	HIGH	GJA9	transcript	protein_coding	c.1108_1109delGA
15	3863519	AAG	A	upstream_gene_variant	MODIFIER	MYCBP	transcript	protein_coding	c.-1697_-1696delAG
15	3863519	AAG	A	intron_variant	MODIFIER	LOC102157317	transcript	pseudogene	n.208+1034_208+1035delCT
15	3863519	AAG	A	intron_variant	MODIFIER	LOC102157317	transcript	pseudogene	n.198+1044_198+1045delCT
15	3945547	T	A	intergenic_region	MODIFIER	RRAGC-LOC102151386	intergenic_region		n.3945547T>A
15	4175089	C	G	intergenic_region	MODIFIER	LOC102151429-LOC102151582	intergenic_region		n.4175089C>G
15	4376318	C	T	intergenic_region	MODIFIER	LOC102151650-LOC102151706	intergenic_region		n.4376318C>T
15	4377967	C	T	intergenic_region	MODIFIER	LOC102151650-LOC102151706	intergenic_region		n.4377967C>T
15	4426433	G	A	intergenic_region	MODIFIER	LOC102151650-LOC102151706	intergenic_region		n.4426433G>A
15	4664901	TG	T	intron_variant	MODIFIER	INPP5B	transcript	protein_coding	c.1572-545delG
15	4670441	G	A	intron_variant	MODIFIER	INPP5B	transcript	protein_coding	c.1930-374G>A
15	4705300	C	T	intron_variant	MODIFIER	MTF1	transcript	protein_coding	c.1161+127C>T
15	4705300	C	T	intron_variant	MODIFIER	MTF1	transcript	protein_coding	c.1065+127C>T
15	4705300	C	T	intron_variant	MODIFIER	MTF1	transcript	protein_coding	c.1065+127C>T
15	5103751	C	T	intergenic_region	MODIFIER	ZC3H12A-LOC102152983	intergenic_region		n.5103751C>T
15	5202237	G	T	intergenic_region	MODIFIER	LOC102152983-GRIK3	intergenic_region		n.5202237G>T
15	5251590	C	T	intergenic_region	MODIFIER	LOC102152983-GRIK3	intergenic_region		n.5251590C>T
15	5253368	A	T	intergenic_region	MODIFIER	LOC102152983-GRIK3	intergenic_region		n.5253368A>T
15	5298125	G	A	intergenic_region	MODIFIER	LOC102152983-GRIK3	intergenic_region		n.5298125G>A
15	5377757	C	T	intron_variant	MODIFIER	GRIK3	transcript	protein_coding	c.115+45764C>T
15	5406959	C	T	intron_variant	MODIFIER	GRIK3	transcript	protein_coding	c.116-59642C>T
15	5428061	G	T	intron_variant	MODIFIER	GRIK3	transcript	protein_coding	c.116-38540G>T
15	5428601	C	A	intron_variant	MODIFIER	GRIK3	transcript	protein_coding	c.116-38000C>A
15	5450512	C	T	intron_variant	MODIFIER	GRIK3	transcript	protein_coding	c.116-16089C>T
15	5466695	C	T	synonymous_variant	LOW	GRIK3	transcript	protein_coding	c.210C>T
15	5532519	G	A	intron_variant	MODIFIER	GRIK3	transcript	protein_coding	c.1874-126G>A
15	5671365	C	T	intergenic_region	MODIFIER	GRIK3-CSF3R	intergenic_region		n.5671365C>T
15	5674692	G	T	intergenic_region	MODIFIER	GRIK3-CSF3R	intergenic_region		n.5674692G>T
15	5710066	C	T	intergenic_region	MODIFIER	GRIK3-CSF3R	intergenic_region		n.5710066C>T
15	5888458	A	AC	3_prime_UTR_variant	MODIFIER	LSM10	transcript	protein_coding	c.*144dupC
15	5966767	A	C	intron_variant	MODIFIER	THRAP3	transcript	protein_coding	c.1758-104T>G
15	5966767	A	C	intron_variant	MODIFIER	THRAP3	transcript	protein_coding	c.1758-104T>G
15	5966767	A	C	intron_variant	MODIFIER	THRAP3	transcript	protein_coding	c.1758-104T>G
15	6033577	C	T	intergenic_region	MODIFIER	THRAP3-MAP7D1	intergenic_region		n.6033577C>T
15	6124395	G	A	upstream_gene_variant	MODIFIER	ADPRHL2	transcript	protein_coding	c.-2575C>T
15	6124395	G	A	upstream_gene_variant	MODIFIER	ADPRHL2	transcript	protein_coding	c.-2575C>T
15	6124395	G	A	upstream_gene_variant	MODIFIER	ADPRHL2	transcript	protein_coding	c.-2094C>T
15	6124395	G	A	intron_variant	MODIFIER	TEKT2	transcript	protein_coding	c.489-162C>T
15	6124395	G	A	intron_variant	MODIFIER	TEKT2	transcript	protein_coding	c.489-162C>T
15	6124395	G	A	intron_variant	MODIFIER	TEKT2	transcript	protein_coding	c.489-162C>T
15	6124395	G	A	intron_variant	MODIFIER	TEKT2	transcript	protein_coding	c.489-162C>T
15	6130531	C	T	upstream_gene_variant	MODIFIER	TEKT2	transcript	protein_coding	c.-4827G>A
15	6130531	C	T	upstream_gene_variant	MODIFIER	TEKT2	transcript	protein_coding	c.-4827G>A
15	6130531	C	T	upstream_gene_variant	MODIFIER	TEKT2	transcript	protein_coding	c.-4827G>A
15	6130531	C	T	upstream_gene_variant	MODIFIER	TEKT2	transcript	protein_coding	c.-4827G>A
15	6130531	C	T	downstream_gene_variant	MODIFIER	AGO3	transcript	protein_coding	c.*15364G>A
15	6130531	C	T	downstream_gene_variant	MODIFIER	AGO3	transcript	protein_coding	c.*15364G>A
15	6130531	C	T	downstream_gene_variant	MODIFIER	AGO3	transcript	protein_coding	c.*15364G>A
15	6130531	C	T	downstream_gene_variant	MODIFIER	AGO3	transcript	protein_coding	c.*15364G>A
15	6130531	C	T	intergenic_region	MODIFIER	TEKT2-AGO3	intergenic_region		n.6130531C>T
15	6142290	C	CT	3_prime_UTR_variant	MODIFIER	AGO3	transcript	protein_coding	c.*3604dupA
15	6142290	C	CT	3_prime_UTR_variant	MODIFIER	AGO3	transcript	protein_coding	c.*3604dupA
15	6142290	C	CT	3_prime_UTR_variant	MODIFIER	AGO3	transcript	protein_coding	c.*3604dupA
15	6142290	C	CT	3_prime_UTR_variant	MODIFIER	AGO3	transcript	protein_coding	c.*3604dupA
15	6148686	T	C	intron_variant	MODIFIER	AGO3	transcript	protein_coding	c.2275-1685A>G
15	6148686	T	C	intron_variant	MODIFIER	AGO3	transcript	protein_coding	c.1621-1685A>G
15	6148686	T	C	intron_variant	MODIFIER	AGO3	transcript	protein_coding	c.1573-1685A>G
15	6148686	T	C	intron_variant	MODIFIER	AGO3	transcript	protein_coding	c.2134-1685A>G
15	6154118	C	CAT	intron_variant	MODIFIER	AGO3	transcript	protein_coding	c.2274+975_2274+976insAT
15	6154118	C	CAT	intron_variant	MODIFIER	AGO3	transcript	protein_coding	c.1620+975_1620+976insAT
15	6154118	C	CAT	intron_variant	MODIFIER	AGO3	transcript	protein_coding	c.1572+975_1572+976insAT
15	6154118	C	CAT	intron_variant	MODIFIER	AGO3	transcript	protein_coding	c.2133+975_2133+976insAT
15	6211028	C	T	synonymous_variant	LOW	AGO3	transcript	protein_coding	c.240G>A
15	6211028	C	T	synonymous_variant	LOW	AGO3	transcript	protein_coding	c.99G>A
15	6230004	T	C	upstream_gene_variant	MODIFIER	AGO3	transcript	protein_coding	c.-12573A>G
15	6230004	T	C	intron_variant	MODIFIER	AGO3	transcript	protein_coding	c.20-2823A>G
15	6243980	C	T	intron_variant	MODIFIER	AGO3	transcript	protein_coding	c.19+8809G>A
15	6248621	T	C	intron_variant	MODIFIER	AGO3	transcript	protein_coding	c.19+4168A>G
15	6256749	A	T	upstream_gene_variant	MODIFIER	AGO3	transcript	protein_coding	c.-3942T>A
15	6256749	A	T	intergenic_region	MODIFIER	AGO3-LOC475337	intergenic_region		n.6256749A>T
15	6356643	C	T	5_prime_UTR_variant	MODIFIER	AGO4	transcript	protein_coding	c.-152G>A
15	6356643	C	T	upstream_gene_variant	MODIFIER	AGO4	transcript	protein_coding	c.-5556G>A
15	6372551	G	GT	intron_variant	MODIFIER	LOC100687955	transcript	pseudogene	n.312-465_312-464insT
15	6376837	G	A	downstream_gene_variant	MODIFIER	LOC100687955	transcript	pseudogene	n.*3342G>A
15	6376837	G	A	intergenic_region	MODIFIER	LOC100687955-CLSPN	intergenic_region		n.6376837G>A
15	6448127	C	T	3_prime_UTR_variant	MODIFIER	C15H1orf216	transcript	protein_coding	c.*954C>T
15	6448127	C	T	3_prime_UTR_variant	MODIFIER	C15H1orf216	transcript	protein_coding	c.*1499C>T
15	6502640	C	T	intergenic_region	MODIFIER	C15H1orf216-PSMB2	intergenic_region		n.6502640C>T
15	6664857	T	TG	intron_variant	MODIFIER	KIAA0319L	transcript	protein_coding	c.2519+673_2519+674insG
15	6696299	T	TA	intron_variant	MODIFIER	ZMYM4	transcript	protein_coding	c.4219+391_4219+392insT
15	6696299	T	TA	intron_variant	MODIFIER	ZMYM4	transcript	pseudogene	n.3976+391_3976+392insT
15	6696299	T	TA	intron_variant	MODIFIER	ZMYM4	transcript	pseudogene	n.3578+391_3578+392insT
15	6696299	T	TA	intron_variant	MODIFIER	ZMYM4	transcript	pseudogene	n.4168+391_4168+392insT
15	6696299	T	TA	intron_variant	MODIFIER	ZMYM4	transcript	pseudogene	n.4339+391_4339+392insT
15	6696299	T	TA	intron_variant	MODIFIER	ZMYM4	transcript	pseudogene	n.4339+391_4339+392insT
15	6696299	T	TA	intron_variant	MODIFIER	ZMYM4	transcript	pseudogene	n.4340+391_4340+392insT
15	6696299	T	TA	intron_variant	MODIFIER	ZMYM4	transcript	pseudogene	n.4340+391_4340+392insT
15	6696299	T	TA	intron_variant	MODIFIER	ZMYM4	transcript	protein_coding	c.4219+391_4219+392insT
15	6696299	T	TA	intron_variant	MODIFIER	ZMYM4	transcript	protein_coding	c.4219+391_4219+392insT
15	6710286	T	G	intron_variant	MODIFIER	ZMYM4	transcript	protein_coding	c.3439-883A>C
15	6710286	T	G	intron_variant	MODIFIER	ZMYM4	transcript	pseudogene	n.3196-883A>C
15	6710286	T	G	intron_variant	MODIFIER	ZMYM4	transcript	pseudogene	n.2798-883A>C
15	6710286	T	G	intron_variant	MODIFIER	ZMYM4	transcript	pseudogene	n.3388-883A>C
15	6710286	T	G	intron_variant	MODIFIER	ZMYM4	transcript	pseudogene	n.3559-883A>C
15	6710286	T	G	intron_variant	MODIFIER	ZMYM4	transcript	pseudogene	n.3559-883A>C
15	6710286	T	G	intron_variant	MODIFIER	ZMYM4	transcript	pseudogene	n.3560-883A>C
15	6710286	T	G	intron_variant	MODIFIER	ZMYM4	transcript	pseudogene	n.3560-883A>C
15	6710286	T	G	intron_variant	MODIFIER	ZMYM4	transcript	protein_coding	c.3439-883A>C
15	6710286	T	G	intron_variant	MODIFIER	ZMYM4	transcript	protein_coding	c.3439-883A>C
15	6735083	C	T	intron_variant	MODIFIER	ZMYM4	transcript	protein_coding	c.1088+1008G>A
15	6735083	C	T	intron_variant	MODIFIER	ZMYM4	transcript	pseudogene	n.845+1008G>A
15	6735083	C	T	intron_variant	MODIFIER	ZMYM4	transcript	pseudogene	n.447+1008G>A
15	6735083	C	T	intron_variant	MODIFIER	ZMYM4	transcript	pseudogene	n.1037+1008G>A
15	6735083	C	T	intron_variant	MODIFIER	ZMYM4	transcript	pseudogene	n.1208+1008G>A
15	6735083	C	T	intron_variant	MODIFIER	ZMYM4	transcript	pseudogene	n.1208+1008G>A
15	6735083	C	T	intron_variant	MODIFIER	ZMYM4	transcript	pseudogene	n.1209+1008G>A
15	6735083	C	T	intron_variant	MODIFIER	ZMYM4	transcript	pseudogene	n.1209+1008G>A
15	6735083	C	T	intron_variant	MODIFIER	ZMYM4	transcript	protein_coding	c.1088+1008G>A
15	6735083	C	T	intron_variant	MODIFIER	ZMYM4	transcript	protein_coding	c.1088+1008G>A
15	6837042	A	AT	intergenic_region	MODIFIER	ZMYM4-SFPQ	intergenic_region		n.6837042_6837043insT
15	6860985	A	ATTG	intergenic_region	MODIFIER	ZMYM4-SFPQ	intergenic_region		n.6860985_6860986insTTG
15	6943688	G	A	intron_variant	MODIFIER	ZMYM1	transcript	protein_coding	c.-76+2508C>T
15	6943688	G	A	intron_variant	MODIFIER	ZMYM1	transcript	protein_coding	c.-76+358C>T
15	6943688	G	A	intron_variant	MODIFIER	ZMYM1	transcript	protein_coding	c.-76+2508C>T
15	7072847	C	G	intron_variant	MODIFIER	DLGAP3	transcript	protein_coding	c.-134-2903C>G
15	7155689	A	G	intergenic_region	MODIFIER	LOC106559743-GJA4	intergenic_region		n.7155689A>G
15	7210483	G	A	intergenic_region	MODIFIER	GJB5-LOC102157318	intergenic_region		n.7210483G>A
15	7234241	A	T	intergenic_region	MODIFIER	LOC102157318-C15H1orf94	intergenic_region		n.7234241A>T
15	7572119	C	G	intergenic_region	MODIFIER	LOC102157318-C15H1orf94	intergenic_region		n.7572119C>G
15	7576975	A	G	intergenic_region	MODIFIER	LOC102157318-C15H1orf94	intergenic_region		n.7576975A>G
15	7762119	T	C	intron_variant	MODIFIER	CSMD2	transcript	protein_coding	c.356+1900T>C
15	7872888	C	T	intron_variant	MODIFIER	CSMD2	transcript	protein_coding	c.872+460C>T
15	7896650	G	A	intron_variant	MODIFIER	CSMD2	transcript	protein_coding	c.872+24222G>A
15	8045501	G	A	synonymous_variant	LOW	CSMD2	transcript	protein_coding	c.3936G>A
15	8131500	C	T	intron_variant	MODIFIER	CSMD2	transcript	protein_coding	c.7186+152C>T
15	9058556	C	CA	intron_variant	MODIFIER	ZFYVE9	transcript	protein_coding	c.3020-8_3020-7insT
15	9058556	C	CA	intron_variant	MODIFIER	ZFYVE9	transcript	protein_coding	c.2843-8_2843-7insT
15	9058556	C	CA	intron_variant	MODIFIER	ZFYVE9	transcript	protein_coding	c.869-8_869-7insT
15	9097331	T	A	intron_variant	MODIFIER	ZFYVE9	transcript	protein_coding	c.2173-6512A>T
15	9097331	T	A	intron_variant	MODIFIER	ZFYVE9	transcript	protein_coding	c.2173-6512A>T
15	9097331	T	A	intron_variant	MODIFIER	ZFYVE9	transcript	protein_coding	c.22-6512A>T
15	9220141	C	A	intergenic_region	MODIFIER	LOC102153968-BTF3L4	intergenic_region		n.9220141C>A
15	9241333	T	G	intron_variant	MODIFIER	BTF3L4	transcript	protein_coding	c.371-293A>C
15	9241333	T	G	intron_variant	MODIFIER	BTF3L4	transcript	protein_coding	c.197-293A>C
15	9241333	T	G	intron_variant	MODIFIER	BTF3L4	transcript	protein_coding	c.371-293A>C
15	9241333	T	G	intron_variant	MODIFIER	BTF3L4	transcript	protein_coding	c.197-293A>C
15	9241333	T	G	intron_variant	MODIFIER	BTF3L4	transcript	protein_coding	c.371-293A>C
15	9418222	T	C	upstream_gene_variant	MODIFIER	LOC102154126	transcript	pseudogene	n.-4414A>G
15	9418222	T	C	intron_variant	MODIFIER	NRD1	transcript	protein_coding	c.344+3832T>C
